# Supplementary material for: The developing mouse coronal suture at single-cell resolution
Source: Nat Commun. 2021 Aug 10;12:4797. doi: 10.1038/s41467-021-24917-9 (PMC8355337; doi:10.1038/s41467-021-24917-9)
Supplement: Supplementary file 4 — Supplementary data 1 [file 41467_2021_24917_MOESM4_ESM.xls]

## Sheet: E15_E17 Composite_RNA
	p_val	avg_logFC	pct.1	pct.2	p_val_adj	cluster	gene
Lmna	0	47.1847	0.989	0.957	0	0	Lmna
Wif1	0	21.9673	0.684	0.25	0	0	Wif1
Tpm2	0	16.1871	0.876	0.614	0	0	Tpm2
Srpx2	0	8.67815	0.449	0.161	0	0	Srpx2
Npnt	0	2.81835	0.597	0.192	0	0	Npnt
Crispld2	0	0.955452	0.554	0.199	0	0	Crispld2
Dlx6	0	0.840008	0.36	0.078	0	0	Dlx6
Fgfr2	0	0.482397	0.593	0.288	0	0	Fgfr2
Tnfrsf19	0	0.356243	0.541	0.188	0	0	Tnfrsf19
Fhl1	6.23926e-300	7.31498	0.667	0.389	2.02476e-295	0	Fhl1
Cnn3	1.06541e-283	9.66565	0.968	0.882	3.45747e-279	0	Cnn3
Net1	1.06781e-274	3.25599	0.514	0.24	3.46526e-270	0	Net1
Celf2	1.27411e-250	11.3844	0.265	0.564	4.13474e-246	0	Celf2
Fam134b	3.33956e-238	0.814322	0.265	0.073	1.08375e-233	0	Fam134b
Palld	4.16475e-236	4.4089	0.735	0.465	1.35154e-231	0	Palld
Hnrnpa1	2.05053e-214	3.77071	0.985	0.934	6.65439e-210	0	Hnrnpa1
Pard6g	2.47403e-208	1.53644	0.573	0.329	8.02873e-204	0	Pard6g
Cdkn1c	1.82438e-202	73.0602	0.991	0.971	5.92049e-198	0	Cdkn1c
Agtr2	2.8928e-197	4.1857	0.222	0.474	9.38771e-193	0	Agtr2
Lrrc15	5.45277e-191	3.76262	0.297	0.111	1.76953e-186	0	Lrrc15
Prss12	1.45001e-188	0.45883	0.557	0.318	4.70557e-184	0	Prss12
Bcl2	3.22948e-188	1.66298	0.507	0.28	1.04803e-183	0	Bcl2
Anxa5	4.6887e-182	10.8725	0.982	0.953	1.52158e-177	0	Anxa5
Ptk7	1.04614e-162	0.711474	0.582	0.362	3.39492e-158	0	Ptk7
Pdlim4	5.61312e-160	3.7715	0.662	0.456	1.82157e-155	0	Pdlim4
Csrp1	6.87204e-160	16.1794	0.755	0.576	2.23011e-155	0	Csrp1
Actn1	3.65159e-159	2.17176	0.682	0.454	1.18501e-154	0	Actn1
Clec11a	1.28571e-156	5.42084	0.783	0.64	4.17238e-152	0	Clec11a
Epdr1	2.07195e-156	2.06231	0.442	0.242	6.72391e-152	0	Epdr1
Olfml3	4.52031e-152	4.26339	0.867	0.752	1.46693e-147	0	Olfml3
Angptl2	4.48284e-147	1.07329	0.68	0.507	1.45477e-142	0	Angptl2
Mgst3	3.7734e-145	14.8433	0.709	0.534	1.22454e-140	0	Mgst3
Emp2	1.90922e-143	0.27479	0.517	0.3	6.1958e-139	0	Emp2
Runx3	9.36419e-142	0.916196	0.269	0.107	3.03887e-137	0	Runx3
Gm9493	3.36328e-136	2.5869	0.733	0.569	1.09145e-131	0	Gm9493
0610007P14Rik	4.23715e-133	2.13684	0.494	0.289	1.37504e-128	0	0610007P14Rik
Ankrd29	1.73869e-132	0.386218	0.335	0.161	5.64241e-128	0	Ankrd29
Prr7	4.86119e-132	0.884242	0.382	0.2	1.57755e-127	0	Prr7
Tspan6	1.48221e-129	0.968015	0.731	0.567	4.81007e-125	0	Tspan6
Thy1	1.51065e-128	2.56375	0.554	0.342	4.90235e-124	0	Thy1
Dkk3	6.38729e-128	2.09754	0.726	0.56	2.0728e-123	0	Dkk3
N6amt2	5.29976e-127	0.486016	0.414	0.224	1.71988e-122	0	N6amt2
Tceb1	3.15621e-124	0.910974	0.605	0.377	1.02425e-119	0	Tceb1
Larp6	7.0518e-123	0.539045	0.26	0.111	2.28845e-118	0	Larp6
Ccdc109b	8.65084e-121	0.305007	0.269	0.115	2.80737e-116	0	Ccdc109b
Tagln2	1.27633e-118	9.24118	0.844	0.765	4.14193e-114	0	Tagln2
Apoa1bp	1.0849e-114	0.267227	0.558	0.348	3.52071e-110	0	Apoa1bp
Shank1	3.2901e-109	0.778373	0.312	0.158	1.0677e-104	0	Shank1
2010111I01Rik	4.60575e-107	0.348303	0.388	0.215	1.49466e-102	0	2010111I01Rik
Sgcd	3.34597e-103	0.435289	0.291	0.144	1.08583e-98	0	Sgcd
Gbas	7.11271e-103	0.390884	0.381	0.213	2.30822e-98	0	Gbas
Sdc2	7.8532e-103	1.16715	0.758	0.594	2.54852e-98	0	Sdc2
Lmo1	2.2809e-98	1.7488	0.268	0.129	7.40199e-94	0	Lmo1
Eif4a1	9.46343e-98	2.16898	0.993	0.989	3.07107e-93	0	Eif4a1
Acat2	1.66483e-97	1.18991	0.552	0.384	5.4027e-93	0	Acat2
Hnrnpk	1.00119e-96	6.44064	0.989	0.977	3.24908e-92	0	Hnrnpk
Ccdc91	2.22462e-95	0.778867	0.373	0.224	7.21934e-91	0	Ccdc91
Selenoh	2.9591e-94	1.69962	0.22	0.413	9.60287e-90	0	Selenoh
Sox6	4.11065e-94	0.801238	0.391	0.221	1.33399e-89	0	Sox6
Lgalsl	1.02164e-90	0.259709	0.37	0.216	3.31541e-86	0	Lgalsl
Hiat1	6.51704e-89	0.473469	0.31	0.166	2.11491e-84	0	Hiat1
Postn	6.91084e-84	63.1846	0.85	0.788	2.2427e-79	0	Postn
Ndnl2	9.05208e-84	0.420855	0.364	0.211	2.93758e-79	0	Ndnl2
Fap	2.18841e-82	2.23076	0.554	0.414	7.10184e-78	0	Fap
Tmem261	5.7636e-82	0.265616	0.496	0.32	1.8704e-77	0	Tmem261
Rgs3	1.83599e-81	11.8019	0.552	0.424	5.95814e-77	0	Rgs3
Hmgb3	2.41743e-80	3.04856	0.511	0.357	7.84503e-76	0	Hmgb3
2210013O21Rik	2.62871e-80	1.44647	0.477	0.304	8.5307e-76	0	2210013O21Rik
Psrc1	1.53712e-79	2.14523	0.266	0.138	4.98827e-75	0	Psrc1
Anxa2	3.51677e-78	30.1871	0.994	0.964	1.14126e-73	0	Anxa2
Eif1ax	3.86852e-78	1.44838	0.814	0.691	1.25541e-73	0	Eif1ax
Rangrf	9.53195e-78	1.19161	0.368	0.228	3.09331e-73	0	Rangrf
Efna5	4.16718e-77	4.51272	0.726	0.574	1.35233e-72	0	Efna5
Ece2	5.25652e-77	0.25924	0.289	0.159	1.70585e-72	0	Ece2
Nudt19	8.3412e-77	0.257279	0.44	0.291	2.70689e-72	0	Nudt19
Hnrnpa2b1	1.26506e-72	6.90207	0.973	0.954	4.10539e-68	0	Hnrnpa2b1
Fam69b	3.40846e-71	0.308553	0.407	0.268	1.10611e-66	0	Fam69b
Myh10	5.99752e-71	1.03865	0.66	0.506	1.94631e-66	0	Myh10
Pddc1	1.23821e-70	0.405403	0.406	0.257	4.01822e-66	0	Pddc1
Nkd1	2.33419e-70	4.50013	0.473	0.332	7.57492e-66	0	Nkd1
Gm21092	4.13209e-68	0.315644	0.327	0.194	1.34094e-63	0	Gm21092
Ufd1l	3.04465e-66	0.297089	0.314	0.185	9.88049e-62	0	Ufd1l
Mgst1	5.26625e-66	2.88185	0.128	0.262	1.709e-61	0	Mgst1
Eef2	9.7778e-65	5.18714	0.998	0.996	3.17309e-60	0	Eef2
Erg28	1.43853e-64	2.25506	0.165	0.306	4.66832e-60	0	Erg28
Snrpa	6.5775e-62	2.40127	0.712	0.59	2.13453e-57	0	Snrpa
Arl6	1.5877e-61	0.34297	0.332	0.207	5.15241e-57	0	Arl6
Cpsf3l	9.93575e-60	0.25535	0.265	0.152	3.22435e-55	0	Cpsf3l
Pik3ip1	6.59432e-59	0.879067	0.364	0.239	2.13999e-54	0	Pik3ip1
Clns1a	9.77787e-58	0.561207	0.65	0.527	3.17311e-53	0	Clns1a
Rac3	2.04526e-57	0.651471	0.413	0.286	6.63729e-53	0	Rac3
Wbscr22	5.07892e-55	0.30063	0.288	0.175	1.64821e-50	0	Wbscr22
Rab26os	1.18116e-54	0.356426	0.409	0.286	3.83311e-50	0	Rab26os
Idi1	5.94253e-54	4.90849	0.385	0.263	1.92847e-49	0	Idi1
Pak1	7.30962e-54	0.332234	0.32	0.207	2.37212e-49	0	Pak1
Rab34	4.38264e-53	0.431926	0.827	0.716	1.42225e-48	0	Rab34
Snrpd3	8.07955e-53	5.38571	0.881	0.818	2.62197e-48	0	Snrpd3
Hnrnpdl	1.16702e-52	3.30054	0.872	0.808	3.78721e-48	0	Hnrnpdl
Pkdcc	1.58759e-52	4.15676	0.409	0.29	5.15203e-48	0	Pkdcc
Bmp4	8.35609e-51	4.18661	0.155	0.268	2.71172e-46	0	Bmp4
Rcl1	3.50617e-50	0.36037	0.307	0.197	1.13782e-45	0	Rcl1
Gm14698	1.34452e-49	0.378692	0.3	0.19	4.36324e-45	0	Gm14698
Mme	6.95291e-49	0.766154	0.363	0.246	2.25636e-44	0	Mme
Hadh	2.27933e-48	0.616032	0.685	0.575	7.3969e-44	0	Hadh
Tsc22d3	1.23662e-47	5.96606	0.728	0.64	4.01307e-43	0	Tsc22d3
Ewsr1	2.16186e-47	0.540782	0.843	0.77	7.01568e-43	0	Ewsr1
Ddit4	6.28996e-46	2.00659	0.333	0.225	2.04122e-41	0	Ddit4
Calm2	1.43226e-44	13.0281	0.988	0.991	4.64797e-40	0	Calm2
Colec12	5.13018e-44	0.33589	0.733	0.627	1.66485e-39	0	Colec12
Stox2	2.85667e-43	0.356377	0.32	0.214	9.27046e-39	0	Stox2
Hmgcs1	3.55902e-43	5.1561	0.567	0.467	1.15497e-38	0	Hmgcs1
Polr2m	4.44038e-43	3.93367	0.898	0.831	1.44099e-38	0	Polr2m
Hacd1	3.41587e-42	0.835698	0.577	0.465	1.10852e-37	0	Hacd1
Fkbp3	5.62316e-41	1.53897	0.887	0.825	1.82483e-36	0	Fkbp3
Rhot1	6.17718e-41	0.290313	0.354	0.248	2.00462e-36	0	Rhot1
Arl6ip1	6.81932e-41	6.73745	0.627	0.716	2.213e-36	0	Arl6ip1
Nop16	8.11089e-41	0.616748	0.483	0.373	2.63215e-36	0	Nop16
Phb	2.96642e-40	1.51489	0.647	0.554	9.62663e-36	0	Phb
Dhcr7	1.06481e-39	0.574208	0.303	0.208	3.45553e-35	0	Dhcr7
Rnf26	3.4515e-39	2.27676	0.551	0.451	1.12008e-34	0	Rnf26
Tmem109	7.17157e-39	0.290402	0.608	0.504	2.32732e-34	0	Tmem109
Ppan	4.47123e-38	4.4715	0.411	0.308	1.451e-33	0	Ppan
Mettl10	6.44913e-38	0.292471	0.267	0.173	2.09287e-33	0	Mettl10
Ptp4a1	7.37361e-38	0.294727	0.668	0.74	2.39288e-33	0	Ptp4a1
Pycrl	1.51933e-37	0.516413	0.477	0.373	4.93054e-33	0	Pycrl
Smyd2	2.70796e-37	0.607474	0.487	0.385	8.78788e-33	0	Smyd2
Tuba1b	3.61417e-37	8.18621	0.975	0.952	1.17287e-32	0	Tuba1b
Tmem97	6.70766e-37	5.41155	0.611	0.523	2.17677e-32	0	Tmem97
Mrpl50	1.17253e-36	0.396051	0.56	0.463	3.80508e-32	0	Mrpl50
Rpl7l1	1.91725e-36	0.667856	0.666	0.58	6.22185e-32	0	Rpl7l1
Eml4	3.06456e-36	0.283439	0.629	0.528	9.9451e-32	0	Eml4
Dapk3	5.7846e-36	0.267929	0.505	0.407	1.87722e-31	0	Dapk3
Wdr46	1.81165e-35	0.374284	0.293	0.203	5.87916e-31	0	Wdr46
Thop1	2.65169e-34	0.428801	0.376	0.278	8.60526e-30	0	Thop1
Ddx39b	3.55204e-34	1.15166	0.833	0.78	1.15271e-29	0	Ddx39b
Sertad1	4.64558e-34	1.98778	0.34	0.447	1.50758e-29	0	Sertad1
Taf1d	6.79087e-34	1.12092	0.706	0.626	2.20377e-29	0	Taf1d
Rsl24d1	2.67346e-33	1.81981	0.601	0.505	8.6759e-29	0	Rsl24d1
Ndufv2	8.1567e-32	0.603334	0.829	0.769	2.64701e-27	0	Ndufv2
Hnrnpr	8.26584e-31	0.963609	0.795	0.714	2.68243e-26	0	Hnrnpr
Pgam1	4.1894e-30	5.98624	0.928	0.895	1.35954e-25	0	Pgam1
Cdk4	7.40666e-30	8.89648	0.952	0.92	2.40361e-25	0	Cdk4
Gpsm2	1.12621e-29	1.47082	0.379	0.289	3.65478e-25	0	Gpsm2
Thyn1	6.58056e-29	0.324163	0.468	0.371	2.13552e-24	0	Thyn1
Nfyc	1.03153e-28	1.18344	0.419	0.327	3.34751e-24	0	Nfyc
Phldb2	1.97871e-28	0.748514	0.412	0.319	6.42131e-24	0	Phldb2
Ccdc124	5.78241e-28	1.3272	0.599	0.507	1.87651e-23	0	Ccdc124
Gyg	7.44453e-28	11.9343	0.236	0.322	2.4159e-23	0	Gyg
Dap3	1.2334e-27	0.402141	0.579	0.492	4.00263e-23	0	Dap3
Thumpd1	4.24399e-26	0.353178	0.426	0.339	1.37726e-21	0	Thumpd1
Pcyt2	6.19246e-26	1.97105	0.35	0.268	2.00958e-21	0	Pcyt2
Med25	8.15863e-26	0.503651	0.502	0.414	2.64764e-21	0	Med25
Pnrc2	1.11025e-25	1.13116	0.587	0.5	3.60297e-21	0	Pnrc2
Trps1	1.25811e-25	0.539745	0.315	0.234	4.08281e-21	0	Trps1
Camkk2	1.57995e-25	0.373086	0.385	0.302	5.12727e-21	0	Camkk2
Cyp20a1	2.4154e-25	0.463027	0.569	0.485	7.83845e-21	0	Cyp20a1
Srm	4.09449e-25	2.79682	0.827	0.77	1.32874e-20	0	Srm
Mtap	5.73018e-25	0.757846	0.419	0.335	1.85956e-20	0	Mtap
Smim7	7.19448e-25	0.419387	0.767	0.701	2.33475e-20	0	Smim7
Polr2d	9.71534e-25	0.360235	0.532	0.447	3.15282e-20	0	Polr2d
Galk1	3.11231e-24	0.854391	0.778	0.72	1.01001e-19	0	Galk1
Rnft1	4.38657e-24	0.417458	0.6	0.525	1.42353e-19	0	Rnft1
Jam3	4.41933e-24	8.43732	0.537	0.452	1.43416e-19	0	Jam3
Ss18	5.25301e-24	0.255389	0.446	0.36	1.70471e-19	0	Ss18
Aasdhppt	5.25327e-24	0.302796	0.426	0.343	1.70479e-19	0	Aasdhppt
Slc25a17	6.43744e-24	0.263438	0.59	0.515	2.08908e-19	0	Slc25a17
Tmx2	3.04508e-23	0.287091	0.381	0.302	9.88191e-19	0	Tmx2
Svbp	3.47564e-23	12.9843	0.9	0.838	1.12792e-18	0	Svbp
2810001G20Rik	5.57159e-23	0.323149	0.316	0.242	1.80809e-18	0	2810001G20Rik
Cd3eap	1.12676e-22	0.285885	0.361	0.284	3.65658e-18	0	Cd3eap
Stoml2	1.17855e-22	0.417344	0.665	0.596	3.82464e-18	0	Stoml2
Adh5	1.51181e-22	12.1871	0.621	0.552	4.90611e-18	0	Adh5
Lrrc59	1.79628e-22	8.09495	0.815	0.759	5.82928e-18	0	Lrrc59
Rfng	2.30608e-22	0.288597	0.294	0.221	7.48369e-18	0	Rfng
Jagn1	3.49909e-22	0.917938	0.521	0.439	1.13552e-17	0	Jagn1
Ube2v2	6.5426e-22	0.459845	0.65	0.58	2.1232e-17	0	Ube2v2
Runx1t1	6.75289e-22	6.11683	0.352	0.281	2.19145e-17	0	Runx1t1
Adpgk	7.16956e-22	0.373093	0.371	0.298	2.32667e-17	0	Adpgk
Hspb1	7.26525e-22	26.1871	0.183	0.254	2.35772e-17	0	Hspb1
Snrpd1	7.30099e-22	2.1172	0.863	0.811	2.36932e-17	0	Snrpd1
Hars	7.8771e-22	0.250936	0.462	0.382	2.55627e-17	0	Hars
Sf3a2	8.54629e-22	0.405765	0.398	0.321	2.77344e-17	0	Sf3a2
Prpsap1	9.09445e-22	0.490144	0.526	0.451	2.95133e-17	0	Prpsap1
Trim28	1.17226e-20	0.973972	0.67	0.594	3.80421e-16	0	Trim28
Cers5	1.19139e-20	0.26592	0.56	0.485	3.8663e-16	0	Cers5
Ppa1	3.44518e-20	2.18971	0.64	0.562	1.11803e-15	0	Ppa1
Dcps	4.6452e-20	0.796988	0.471	0.4	1.50746e-15	0	Dcps
Gpx3	7.2234e-20	4.18231	0.297	0.38	2.34414e-15	0	Gpx3
Drg2	9.86513e-20	0.277055	0.427	0.35	3.20143e-15	0	Drg2
Psmc4	2.23215e-19	0.322318	0.716	0.657	7.24378e-15	0	Psmc4
Sc5d	2.33242e-19	1.96653	0.296	0.229	7.56917e-15	0	Sc5d
Oxct1	4.12387e-19	0.529401	0.777	0.7	1.33828e-14	0	Oxct1
Cops2	5.85321e-19	0.54864	0.544	0.47	1.89949e-14	0	Cops2
1810022K09Rik	5.86698e-19	0.932182	0.643	0.575	1.90395e-14	0	1810022K09Rik
Pusl1	6.71764e-19	0.342494	0.3	0.232	2.18001e-14	0	Pusl1
Tmem55a	1.45385e-18	0.397957	0.516	0.44	4.71805e-14	0	Tmem55a
Chtf8	1.62967e-18	0.415871	0.492	0.419	5.2886e-14	0	Chtf8
Lyar	3.7836e-18	4.32874	0.583	0.521	1.22785e-13	0	Lyar
Sgta	4.8043e-18	0.581425	0.691	0.63	1.55909e-13	0	Sgta
Zfhx3	6.4245e-18	2.15991	0.722	0.75	2.08488e-13	0	Zfhx3
Cers2	9.65574e-18	0.383101	0.588	0.518	3.13348e-13	0	Cers2
Tspan31	1.10804e-17	0.535194	0.691	0.643	3.59581e-13	0	Tspan31
Cdc23	1.24311e-17	0.284326	0.396	0.328	4.03415e-13	0	Cdc23
Sypl	1.59833e-17	0.764643	0.47	0.534	5.18691e-13	0	Sypl
Cdk11b	3.346e-17	1.08404	0.52	0.573	1.08584e-12	0	Cdk11b
2020-09-11	7.04401e-17	0.518717	0.568	0.642	2.28592e-12	0	2020-09-11
Pold2	7.69914e-17	0.738551	0.426	0.354	2.49852e-12	0	Pold2
Ilf2	1.45559e-16	1.81716	0.701	0.641	4.72369e-12	0	Ilf2
Rpf2	1.76752e-16	0.384456	0.315	0.251	5.73595e-12	0	Rpf2
Ap3s1	1.89e-16	4.03037	0.801	0.825	6.13343e-12	0	Ap3s1
Smim15	4.45942e-16	0.491522	0.581	0.515	1.44717e-11	0	Smim15
Rrp7a	6.51523e-16	0.362988	0.485	0.42	2.11432e-11	0	Rrp7a
Alg3	1.32985e-15	0.326131	0.253	0.196	4.31563e-11	0	Alg3
Hnrnph2	1.54511e-15	3.28398	0.621	0.563	5.01418e-11	0	Hnrnph2
Mlf2	1.89461e-15	0.569156	0.888	0.846	6.14838e-11	0	Mlf2
Bzw2	1.95306e-15	0.273473	0.624	0.56	6.33806e-11	0	Bzw2
Psmd13	2.59912e-15	0.707449	0.668	0.603	8.43466e-11	0	Psmd13
Crabp1	2.64632e-15	6.21668	0.324	0.289	8.58785e-11	0	Crabp1
Ccdc34	3.21831e-15	0.733901	0.644	0.582	1.04441e-10	0	Ccdc34
Lap3	3.39884e-15	1.23051	0.506	0.443	1.10299e-10	0	Lap3
Mri1	3.71849e-15	0.258815	0.337	0.276	1.20672e-10	0	Mri1
Snhg12	6.04576e-15	0.569378	0.529	0.464	1.96197e-10	0	Snhg12
Knstrn	1.19971e-14	1.11557	0.267	0.211	3.8933e-10	0	Knstrn
Pex19	1.89117e-14	6.24977	0.506	0.44	6.13723e-10	0	Pex19
Hsp90b1	4.01525e-14	12.1871	0.967	0.961	1.30303e-09	0	Hsp90b1
Ccnb2	4.3332e-14	0.709038	0.306	0.25	1.40621e-09	0	Ccnb2
Snhg6	5.71375e-14	0.665725	0.746	0.688	1.85423e-09	0	Snhg6
Gorasp2	6.23219e-14	1.63806	0.674	0.613	2.02247e-09	0	Gorasp2
Capn2	8.61195e-14	0.26746	0.668	0.61	2.79475e-09	0	Capn2
Sh3glb1	9.12252e-14	21.0095	0.779	0.799	2.96044e-09	0	Sh3glb1
Esf1	1.08007e-13	0.673186	0.544	0.488	3.50506e-09	0	Esf1
Dync1h1	1.84239e-13	0.273128	0.405	0.46	5.97892e-09	0	Dync1h1
Ppp1cb	2.10306e-13	0.437384	0.813	0.771	6.82486e-09	0	Ppp1cb
Cbx1	2.13743e-13	1.99934	0.866	0.819	6.9364e-09	0	Cbx1
Mfsd10	5.31144e-13	0.289122	0.498	0.44	1.72367e-08	0	Mfsd10
Phgdh	5.72116e-13	1.09552	0.591	0.521	1.85663e-08	0	Phgdh
Gcat	6.12647e-13	0.66073	0.333	0.276	1.98816e-08	0	Gcat
Lta4h	6.34031e-13	0.281018	0.394	0.337	2.05756e-08	0	Lta4h
Apip	7.63174e-13	0.358761	0.441	0.384	2.47665e-08	0	Apip
Vapa	8.37794e-13	0.577082	0.905	0.873	2.71881e-08	0	Vapa
Pcolce	9.49239e-13	5.20437	0.952	0.919	3.08047e-08	0	Pcolce
Canx	1.72116e-12	2.3919	0.911	0.889	5.58552e-08	0	Canx
Purb	2.43404e-12	0.869606	0.394	0.445	7.89893e-08	0	Purb
Emc7	2.95918e-12	0.742483	0.688	0.725	9.60312e-08	0	Emc7
Ndrg1	7.38082e-12	0.348667	0.225	0.277	2.39522e-07	0	Ndrg1
Atp2b4	8.19256e-12	0.429125	0.328	0.273	2.65865e-07	0	Atp2b4
Bin1	8.77657e-12	7.70755	0.496	0.531	2.84817e-07	0	Bin1
Phf5a	8.91612e-12	0.492348	0.697	0.639	2.89346e-07	0	Phf5a
Chchd3	1.01803e-11	0.665351	0.554	0.488	3.30371e-07	0	Chchd3
Cops4	1.40791e-11	0.848721	0.74	0.69	4.56896e-07	0	Cops4
Mcm5	1.42126e-11	0.463746	0.329	0.272	4.61228e-07	0	Mcm5
Tex261	2.46618e-11	0.277034	0.692	0.646	8.00325e-07	0	Tex261
Srsf6	2.58089e-11	3.58566	0.871	0.841	8.37552e-07	0	Srsf6
Olfml2b	2.71908e-11	1.00917	0.415	0.355	8.82396e-07	0	Olfml2b
Nde1	1.29147e-10	1.82262	0.32	0.27	4.19109e-06	0	Nde1
Sarnp	1.42756e-10	6.50238	0.852	0.822	4.63271e-06	0	Sarnp
Hp1bp3	1.99e-10	1.74973	0.636	0.675	6.45796e-06	0	Hp1bp3
Birc5	2.43839e-10	7.18665	0.462	0.406	7.91307e-06	0	Birc5
Alyref	3.1617e-10	2.24046	0.45	0.395	1.02604e-05	0	Alyref
Fabp5	3.77442e-10	10.1871	0.701	0.652	1.22487e-05	0	Fabp5
Tmed2	6.33579e-10	0.374951	0.978	0.974	2.05609e-05	0	Tmed2
Hdac3	6.64599e-10	0.330262	0.603	0.552	2.15676e-05	0	Hdac3
Arfgap2	8.36868e-10	0.602279	0.433	0.384	2.7158e-05	0	Arfgap2
Gpaa1	8.42099e-10	0.257267	0.445	0.392	2.73278e-05	0	Gpaa1
Ccnd3	1.02578e-09	3.22771	0.883	0.862	3.32887e-05	0	Ccnd3
St3gal4	1.25005e-09	0.396413	0.446	0.399	4.05665e-05	0	St3gal4
Pnn	2.9288e-09	2.88597	0.679	0.645	9.50453e-05	0	Pnn
Rbm8a	3.18914e-09	0.338826	0.845	0.813	0.000103494	0	Rbm8a
Lsm6	3.44762e-09	7.12977	0.781	0.747	0.000111882	0	Lsm6
Cks2	3.50692e-09	3.06235	0.609	0.555	0.000113807	0	Cks2
Glud1	3.58213e-09	3.37122	0.665	0.608	0.000116247	0	Glud1
Degs1	3.76856e-09	1.84579	0.72	0.682	0.000122297	0	Degs1
Ppih	3.83509e-09	0.26161	0.394	0.342	0.000124456	0	Ppih
U2af2	4.57197e-09	0.347099	0.586	0.539	0.00014837	0	U2af2
Mcm2	4.92977e-09	0.281302	0.325	0.279	0.000159981	0	Mcm2
Tmed1	5.23953e-09	0.352055	0.728	0.673	0.000170033	0	Tmed1
Igbp1	8.20365e-09	0.520296	0.532	0.485	0.000266225	0	Igbp1
Ctbp1	1.04642e-08	1.31082	0.822	0.787	0.000339585	0	Ctbp1
Tsen34	1.18334e-08	0.661627	0.873	0.827	0.000384016	0	Tsen34
Dynll1	1.26191e-08	11.1868	0.993	0.986	0.000409515	0	Dynll1
Psmg3	1.52404e-08	0.409821	0.331	0.284	0.000494582	0	Psmg3
Dnajb4	2.80116e-08	6.53223	0.28	0.322	0.000909032	0	Dnajb4
Prrc2c	3.22189e-08	0.577521	0.841	0.831	0.00104557	0	Prrc2c
Twistnb	5.48434e-08	0.389683	0.459	0.415	0.00177978	0	Twistnb
Timm22	6.56014e-08	0.506863	0.556	0.513	0.0021289	0	Timm22
Enah	6.63878e-08	0.968375	0.459	0.409	0.00215442	0	Enah
Rpa3	8.43266e-08	0.925656	0.547	0.495	0.00273657	0	Rpa3
Psmc3	8.7444e-08	7.60721	0.848	0.814	0.00283773	0	Psmc3
Kansl2	1.32811e-07	0.513913	0.447	0.404	0.00430999	0	Kansl2
Prpf38a	1.65436e-07	0.264992	0.43	0.385	0.00536874	0	Prpf38a
Cfdp1	2.49754e-07	0.313318	0.877	0.849	0.00810502	0	Cfdp1
Gtf2h5	6.27353e-07	1.94274	0.874	0.842	0.0203589	0	Gtf2h5
Arl6ip5	7.72859e-07	2.16586	0.77	0.751	0.0250808	0	Arl6ip5
Cdkn2d	8.30229e-07	0.459842	0.326	0.364	0.0269426	0	Cdkn2d
Vbp1	8.93615e-07	1.2209	0.619	0.576	0.0289996	0	Vbp1
Zfp106	9.42273e-07	3.36502	0.474	0.509	0.0305786	0	Zfp106
Uba5	1.19105e-06	0.682407	0.536	0.569	0.0386518	0	Uba5
Snap47	1.212e-06	10.4166	0.471	0.432	0.0393319	0	Snap47
Thbs3	1.45579e-06	0.462805	0.474	0.439	0.0472434	0	Thbs3
Txnl4a	1.48878e-06	1.70959	0.654	0.627	0.048314	0	Txnl4a
Cox6b2	2.54727e-06	0.548754	0.411	0.444	0.0826641	0	Cox6b2
Nudt16l1	2.60797e-06	0.358084	0.427	0.385	0.0846339	0	Nudt16l1
Tcerg1	4.17629e-06	2.22032	0.463	0.42	0.135529	0	Tcerg1
Cryab	6.23845e-06	14.8092	0.336	0.348	0.20245	0	Cryab
Srsf11	7.49621e-06	3.79383	0.888	0.865	0.243267	0	Srsf11
Rae1	8.02133e-06	0.275913	0.46	0.422	0.260308	0	Rae1
Psmd1	8.50472e-06	0.345617	0.552	0.512	0.275995	0	Psmd1
Cdv3	1.0024e-05	0.270038	0.719	0.728	0.325298	0	Cdv3
Sdc1	1.33029e-05	3.37319	0.598	0.552	0.431705	0	Sdc1
1110038F14Rik	1.38867e-05	0.254345	0.552	0.516	0.450652	0	1110038F14Rik
Bet1l	1.70349e-05	0.761912	0.683	0.685	0.552817	0	Bet1l
Syncrip	1.70894e-05	0.27252	0.68	0.642	0.554584	0	Syncrip
Twist2	2.47809e-05	3.98696	0.318	0.388	0.804191	0	Twist2
Slc39a1	2.77118e-05	5.18511	0.416	0.458	0.899302	0	Slc39a1
Denr	2.78925e-05	0.333855	0.787	0.759	0.905168	0	Denr
Drg1	2.99545e-05	0.359617	0.526	0.489	0.972083	0	Drg1
Psenen	3.28091e-05	0.743076	0.796	0.813	1	0	Psenen
Cdk1	3.60143e-05	1.86301	0.36	0.392	1	0	Cdk1
Cbx3	4.42975e-05	4.0955	0.899	0.872	1	0	Cbx3
Ccna2	4.71805e-05	3.26328	0.261	0.229	1	0	Ccna2
Dera	4.96487e-05	0.347094	0.259	0.288	1	0	Dera
Paip2	6.06946e-05	2.31897	0.904	0.907	1	0	Paip2
Med21	7.43166e-05	0.500246	0.634	0.655	1	0	Med21
Ilkap	0.000105184	0.41692	0.586	0.55	1	0	Ilkap
Aimp1	0.000112492	0.419364	0.744	0.71	1	0	Aimp1
Ssb	0.000117295	0.876114	0.881	0.863	1	0	Ssb
Dnaja2	0.000157435	0.845869	0.669	0.635	1	0	Dnaja2
Smchd1	0.000157635	0.753967	0.441	0.465	1	0	Smchd1
Smpdl3a	0.00029719	1.62732	0.253	0.286	1	0	Smpdl3a
Nucks1	0.000365825	1.8604	0.74	0.716	1	0	Nucks1
Dpp3	0.000438676	0.302648	0.492	0.467	1	0	Dpp3
Maz	0.000507274	0.384886	0.436	0.403	1	0	Maz
Tcea1	0.000541758	1.38546	0.63	0.601	1	0	Tcea1
Mcmbp	0.00132011	0.479445	0.393	0.365	1	0	Mcmbp
Tpbg	0.00149969	2.18927	0.478	0.44	1	0	Tpbg
Gltp	0.0020694	8.14444	0.515	0.519	1	0	Gltp
Ccdc58	0.00264251	0.307483	0.435	0.411	1	0	Ccdc58
Racgap1	0.00266223	1.00829	0.255	0.23	1	0	Racgap1
Ckap5	0.00273682	0.259675	0.241	0.264	1	0	Ckap5
Dhx9	0.00316127	0.634537	0.377	0.397	1	0	Dhx9
Rpl27-ps3	0.00339695	0.415744	0.607	0.58	1	0	Rpl27-ps3
Vcam1	0.00549243	0.500655	0.503	0.506	1	0	Vcam1
Rps6ka3	0.00672283	0.334163	0.228	0.254	1	0	Rps6ka3
Sox11	0.00722873	0.477571	0.336	0.313	1	0	Sox11
Sec23a	0.007722	0.706537	0.555	0.561	1	0	Sec23a
Rer1	0.00781766	1.50593	0.867	0.855	1	0	Rer1
Cebpz	0.00798518	1.64753	0.557	0.527	1	0	Cebpz
Gpn3	0.0081044	0.267244	0.275	0.254	1	0	Gpn3
Vasn	0.00979604	0.650911	0.387	0.402	1	0	Vasn
Sf3b5	0.00996609	0.885486	0.852	0.852	1	0	Sf3b5
Meg3	0	198.59	0.997	0.927	0	1	Meg3
Col3a1	0	192.589	1	0.978	0	1	Col3a1
Mfap5	0	72.6381	0.996	0.528	0	1	Mfap5
Pi16	0	47.6769	0.929	0.314	0	1	Pi16
Dlk1	0	45.5827	0.999	0.876	0	1	Dlk1
Itm2a	0	44.8962	1	0.982	0	1	Itm2a
Fstl1	0	35.5827	1	0.917	0	1	Fstl1
Nov	0	34.6342	0.954	0.296	0	1	Nov
Prss23	0	25.083	0.94	0.287	0	1	Prss23
Nrk	0	24.7139	0.984	0.495	0	1	Nrk
Cd44	0	23.8612	0.866	0.504	0	1	Cd44
Ly6a	0	23.8148	0.954	0.278	0	1	Ly6a
Klf4	0	23.2404	0.988	0.65	0	1	Klf4
S100a6	0	22.5895	0.99	0.78	0	1	S100a6
St7	0	18.835	0.731	0.27	0	1	St7
Fbn1	0	18.7263	0.992	0.644	0	1	Fbn1
S100a11	0	17.7351	0.998	0.963	0	1	S100a11
Cd248	0	17.5325	0.977	0.459	0	1	Cd248
Plagl1	0	16.5688	0.988	0.73	0	1	Plagl1
Clec3b	0	16.283	0.995	0.303	0	1	Clec3b
Efemp1	0	14.6734	0.877	0.242	0	1	Efemp1
Emilin2	0	14.343	0.919	0.215	0	1	Emilin2
S100a10	0	12.6381	0.997	0.958	0	1	S100a10
Dpt	0	12.0463	0.902	0.233	0	1	Dpt
Ptgs1	0	11.8004	0.848	0.131	0	1	Ptgs1
Pamr1	0	10.0128	0.926	0.209	0	1	Pamr1
Sema3c	0	9.65961	0.992	0.476	0	1	Sema3c
Lpar4	0	9.54303	0.862	0.302	0	1	Lpar4
Nefl	0	9.24398	0.275	0.027	0	1	Nefl
Tnxb	0	8.88292	0.562	0.056	0	1	Tnxb
Anxa3	0	8.52593	0.805	0.265	0	1	Anxa3
Cd55	0	8.31497	0.863	0.152	0	1	Cd55
Tnfaip6	0	8.21866	0.747	0.368	0	1	Tnfaip6
Marcks	0	7.64737	0.995	0.917	0	1	Marcks
Ugdh	0	7.4982	0.935	0.584	0	1	Ugdh
Rras2	0	7.4194	0.795	0.333	0	1	Rras2
Sptbn1	0	7.17573	0.946	0.659	0	1	Sptbn1
Dpp4	0	6.99961	0.879	0.09	0	1	Dpp4
Col6a6	0	6.68441	0.735	0.084	0	1	Col6a6
Efhd1	0	6.43406	0.865	0.088	0	1	Efhd1
Axl	0	6.28479	0.912	0.37	0	1	Axl
Kitl	0	6.22076	0.542	0.129	0	1	Kitl
Adamts5	0	6.01677	0.865	0.324	0	1	Adamts5
Phactr2	0	5.95691	0.747	0.379	0	1	Phactr2
Creb5	0	5.34807	0.895	0.213	0	1	Creb5
Sulf1	0	5.10207	0.8	0.2	0	1	Sulf1
Dclk1	0	5.0603	0.818	0.414	0	1	Dclk1
Htra3	0	4.83438	0.956	0.528	0	1	Htra3
Wnt2	0	4.7844	0.964	0.219	0	1	Wnt2
Has1	0	4.75359	0.251	0.031	0	1	Has1
Rtl3	0	4.58933	0.644	0.234	0	1	Rtl3
Tnfrsf11b	0	4.53364	0.6	0.068	0	1	Tnfrsf11b
Tmeff2	0	4.23637	0.891	0.152	0	1	Tmeff2
Ndn	0	4.15652	0.946	0.757	0	1	Ndn
Aldh1a3	0	4.0173	0.607	0.077	0	1	Aldh1a3
Dpep1	0	3.96748	0.685	0.177	0	1	Dpep1
Scara5	0	3.82563	0.92	0.15	0	1	Scara5
Gap43	0	3.67202	0.962	0.333	0	1	Gap43
Ebf1	0	3.61935	0.993	0.579	0	1	Ebf1
Osr1	0	3.54509	0.851	0.155	0	1	Osr1
Krt19	0	3.5235	0.293	0.028	0	1	Krt19
Arhgap20	0	3.39072	0.828	0.15	0	1	Arhgap20
Stmn4	0	3.35629	0.284	0.033	0	1	Stmn4
Col5a3	0	3.34598	0.797	0.137	0	1	Col5a3
Matn2	0	3.32416	0.863	0.531	0	1	Matn2
Cbln2	0	3.22341	0.406	0.049	0	1	Cbln2
Dbn1	0	3.09288	0.895	0.495	0	1	Dbn1
Osr2	0	3.08448	0.927	0.196	0	1	Osr2
Lrrn4cl	0	3.07253	0.568	0.091	0	1	Lrrn4cl
Cdc42ep2	0	3.00122	0.807	0.213	0	1	Cdc42ep2
Heg1	0	2.86804	0.626	0.218	0	1	Heg1
C1qtnf7	0	2.73781	0.668	0.072	0	1	C1qtnf7
Galnt17	0	2.7265	0.511	0.084	0	1	Galnt17
Flrt2	0	2.71607	0.697	0.373	0	1	Flrt2
Dpysl3	0	2.66223	0.918	0.4	0	1	Dpysl3
Lrrc17	0	2.64785	0.907	0.643	0	1	Lrrc17
Rbms3	0	2.63875	0.882	0.379	0	1	Rbms3
Igfbp6	0	2.60774	0.926	0.247	0	1	Igfbp6
Pcdh19	0	2.54762	0.665	0.153	0	1	Pcdh19
Sema3d	0	2.51515	0.745	0.211	0	1	Sema3d
Nid1	0	2.49696	0.93	0.545	0	1	Nid1
Zfp385a	0	2.4519	0.654	0.174	0	1	Zfp385a
Vat1	0	2.41632	0.865	0.512	0	1	Vat1
Srpx	0	2.34977	0.938	0.597	0	1	Srpx
Ahnak2	0	2.29843	0.839	0.263	0	1	Ahnak2
Afap1	0	2.24983	0.721	0.343	0	1	Afap1
Ddah2	0	2.22811	0.949	0.694	0	1	Ddah2
Iyd	0	2.21686	0.309	0.019	0	1	Iyd
Plat	0	2.21521	0.734	0.113	0	1	Plat
Tek	0	2.15751	0.695	0.088	0	1	Tek
Camk2d	0	2.15644	0.752	0.422	0	1	Camk2d
Efemp2	0	2.127	0.974	0.782	0	1	Efemp2
Luzp2	0	1.94751	0.392	0.054	0	1	Luzp2
Klhl13	0	1.92534	0.55	0.189	0	1	Klhl13
AW551984	0	1.92024	0.845	0.286	0	1	AW551984
Gata6	0	1.90005	0.432	0.03	0	1	Gata6
Calml4	0	1.89701	0.684	0.252	0	1	Calml4
Smim1	0	1.88932	0.537	0.16	0	1	Smim1
Plxdc2	0	1.88382	0.599	0.194	0	1	Plxdc2
Thra	0	1.88304	0.907	0.639	0	1	Thra
Dhrs7	0	1.86844	0.686	0.351	0	1	Dhrs7
Ahr	0	1.79115	0.353	0.069	0	1	Ahr
Jag1	0	1.7617	0.572	0.171	0	1	Jag1
Hs6st2	0	1.7251	0.526	0.174	0	1	Hs6st2
Triobp	0	1.71615	0.734	0.333	0	1	Triobp
Shox2	0	1.70756	0.517	0.107	0	1	Shox2
Lhfpl2	0	1.67051	0.648	0.232	0	1	Lhfpl2
Wls	0	1.64427	0.891	0.691	0	1	Wls
Sema5a	0	1.633	0.629	0.248	0	1	Sema5a
Tmem37	0	1.58645	0.54	0.176	0	1	Tmem37
B3galnt1	0	1.40196	0.675	0.314	0	1	B3galnt1
Add3	0	1.3572	0.847	0.42	0	1	Add3
Nnmt	0	1.34719	0.542	0.203	0	1	Nnmt
Gm9780	0	1.34296	0.659	0.16	0	1	Gm9780
Ebf3	0	1.27504	0.432	0.105	0	1	Ebf3
Tspan5	0	1.26809	0.624	0.238	0	1	Tspan5
Ncam2	0	1.26401	0.356	0.026	0	1	Ncam2
Cavin1	0	1.25769	0.617	0.27	0	1	Cavin1
Flywch2	0	1.23975	0.491	0.169	0	1	Flywch2
Tfpi2	0	1.22408	0.371	0.087	0	1	Tfpi2
Hdac7	0	1.21994	0.488	0.135	0	1	Hdac7
Galnt16	0	1.19043	0.439	0.083	0	1	Galnt16
B830012L14Rik	0	1.18201	0.485	0.144	0	1	B830012L14Rik
Mmp23	0	1.18174	0.83	0.497	0	1	Mmp23
Samd5	0	1.15252	0.416	0.111	0	1	Samd5
Medag	0	1.13833	0.424	0.068	0	1	Medag
Arap1	0	1.10785	0.719	0.344	0	1	Arap1
Adam23	0	1.07887	0.478	0.105	0	1	Adam23
Ackr3	0	1.06779	0.557	0.186	0	1	Ackr3
Vegfd	0	1.0329	0.385	0.082	0	1	Vegfd
Efnb2	0	1.02019	0.433	0.133	0	1	Efnb2
Arsj	0	1.01096	0.395	0.05	0	1	Arsj
Spock3	0	0.99299	0.569	0.09	0	1	Spock3
Mrgprf	0	0.976705	0.547	0.196	0	1	Mrgprf
Nhsl1	0	0.972099	0.439	0.118	0	1	Nhsl1
Chl1	0	0.963176	0.261	0.013	0	1	Chl1
Entpd2	0	0.955872	0.318	0.068	0	1	Entpd2
Vgll3	0	0.954538	0.374	0.074	0	1	Vgll3
Fam171b	0	0.952584	0.427	0.107	0	1	Fam171b
Ptger4	0	0.910252	0.312	0.05	0	1	Ptger4
Man1a	0	0.872115	0.629	0.285	0	1	Man1a
Kank1	0	0.863789	0.501	0.126	0	1	Kank1
Bmp7	0	0.821457	0.626	0.123	0	1	Bmp7
1700019D03Rik	0	0.79815	0.338	0.051	0	1	1700019D03Rik
Slc7a10	0	0.793583	0.311	0.065	0	1	Slc7a10
Ntn1	0	0.787142	0.578	0.103	0	1	Ntn1
Rspo2	0	0.775325	0.299	0.052	0	1	Rspo2
Smtnl2	0	0.688428	0.3	0.041	0	1	Smtnl2
Adh7	0	0.669107	0.27	0.05	0	1	Adh7
Adgrd1	0	0.655436	0.326	0.065	0	1	Adgrd1
Tmem100	0	0.654981	0.917	0.308	0	1	Tmem100
Ext1	0	0.647396	0.645	0.303	0	1	Ext1
Cadm3	0	0.608442	0.328	0.079	0	1	Cadm3
Fzd4	0	0.598551	0.311	0.063	0	1	Fzd4
Lgals9	0	0.518768	0.664	0.299	0	1	Lgals9
Rtl1	0	0.516498	0.254	0.034	0	1	Rtl1
Mirg	0	0.50642	0.469	0.148	0	1	Mirg
Serping1	0	0.468704	0.904	0.378	0	1	Serping1
Lurap1l	0	0.445525	0.582	0.174	0	1	Lurap1l
Spon2	0	0.431663	0.629	0.107	0	1	Spon2
Kdelc2	1.17334e-304	1.53427	0.737	0.422	3.80773e-300	1	Kdelc2
Fam126a	2.51643e-303	2.79373	0.441	0.149	8.16633e-299	1	Fam126a
Adam12	4.7244e-302	0.782401	0.462	0.161	1.53316e-297	1	Adam12
Nrxn1	9.97834e-299	0.411116	0.276	0.057	3.23817e-294	1	Nrxn1
Fyn	1.4997e-298	0.614353	0.614	0.285	4.86681e-294	1	Fyn
Rhob	4.25019e-297	6.64381	0.822	0.579	1.37927e-292	1	Rhob
Dusp10	4.37628e-297	1.30684	0.423	0.138	1.42019e-292	1	Dusp10
Rnase4	4.31861e-294	3.49169	0.904	0.653	1.40148e-289	1	Rnase4
Lpar1	2.2517e-287	1.88839	0.851	0.577	7.30721e-283	1	Lpar1
Armcx2	5.15757e-286	2.48863	0.787	0.503	1.67373e-281	1	Armcx2
Igsf10	1.84258e-285	0.965826	0.766	0.441	5.97953e-281	1	Igsf10
Aif1l	1.82288e-284	0.640476	0.33	0.086	5.91562e-280	1	Aif1l
Anpep	9.47074e-284	1.19371	0.568	0.248	3.07344e-279	1	Anpep
Arhgap29	2.31001e-281	0.34008	0.613	0.298	7.49644e-277	1	Arhgap29
Sh3d19	1.59022e-276	1.07792	0.526	0.22	5.16057e-272	1	Sh3d19
Flnc	7.06845e-276	1.16307	0.475	0.18	2.29385e-271	1	Flnc
Rap1a	6.03531e-275	0.301755	0.914	0.734	1.95858e-270	1	Rap1a
Mfhas1	6.48681e-275	0.954936	0.386	0.123	2.1051e-270	1	Mfhas1
Gfpt2	1.73657e-270	0.76615	0.431	0.151	5.63553e-266	1	Gfpt2
Ndrg4	3.06213e-267	0.849022	0.463	0.178	9.93722e-263	1	Ndrg4
Tro	4.19197e-265	1.81229	0.484	0.195	1.36038e-260	1	Tro
Ubtd2	7.22978e-265	1.00356	0.489	0.199	2.34621e-260	1	Ubtd2
Hmcn1	8.61143e-265	0.805067	0.678	0.386	2.79458e-260	1	Hmcn1
Epb41l3	6.23617e-262	1.26954	0.69	0.383	2.02376e-257	1	Epb41l3
Sntb2	3.30167e-260	1.0506	0.718	0.417	1.07146e-255	1	Sntb2
Cep170	3.41985e-260	1.43151	0.592	0.291	1.10981e-255	1	Cep170
Calcrl	8.90023e-259	0.97599	0.263	0.06	2.8883e-254	1	Calcrl
Jpt1	2.07854e-258	5.9261	0.626	0.322	6.74528e-254	1	Jpt1
Dlgap4	2.69279e-254	1.04665	0.701	0.411	8.73863e-250	1	Dlgap4
Slc38a4	2.77871e-249	1.12259	0.701	0.405	9.01747e-245	1	Slc38a4
Disp1	6.42975e-249	0.559823	0.331	0.097	2.08658e-244	1	Disp1
Tcf7l2	1.68696e-246	0.62082	0.713	0.426	5.47453e-242	1	Tcf7l2
Qpct	1.76897e-246	1.18772	0.482	0.196	5.74065e-242	1	Qpct
Stxbp6	2.25283e-243	0.919479	0.332	0.099	7.31089e-239	1	Stxbp6
Arid5b	1.23884e-238	2.03054	0.642	0.366	4.02028e-234	1	Arid5b
Lima1	3.32403e-237	3.28426	0.785	0.527	1.07871e-232	1	Lima1
Adgrl3	7.70063e-237	0.872991	0.363	0.118	2.49901e-232	1	Adgrl3
Tns1	9.88809e-237	1.2274	0.604	0.309	3.20888e-232	1	Tns1
Rtl8a	3.2621e-236	1.6226	0.513	0.229	1.05862e-231	1	Rtl8a
Glt8d2	2.83322e-235	0.957053	0.586	0.287	9.19436e-231	1	Glt8d2
Nectin2	1.24651e-233	1.15475	0.388	0.138	4.04519e-229	1	Nectin2
Gstm1	6.16942e-233	6.27952	0.641	0.355	2.0021e-228	1	Gstm1
Wnt11	1.10311e-232	0.569514	0.331	0.102	3.57981e-228	1	Wnt11
Sptan1	3.94225e-230	0.707544	0.694	0.417	1.27934e-225	1	Sptan1
Golim4	5.95412e-230	4.83714	0.836	0.597	1.93223e-225	1	Golim4
Fez1	4.17237e-229	0.809188	0.42	0.161	1.35402e-224	1	Fez1
Smarca2	6.45224e-220	1.71228	0.867	0.656	2.09388e-215	1	Smarca2
Armcx3	2.75482e-219	1.28793	0.839	0.603	8.93993e-215	1	Armcx3
Stx2	9.10759e-216	0.759424	0.437	0.181	2.9556e-211	1	Stx2
Arhgap42	6.40988e-214	0.665435	0.328	0.107	2.08014e-209	1	Arhgap42
Mcrip1	1.48336e-212	1.54878	0.653	0.361	4.81379e-208	1	Mcrip1
Npepl1	3.44562e-209	1.81134	0.622	0.356	1.11817e-204	1	Npepl1
Nfib	3.86077e-208	1.59583	0.91	0.677	1.2529e-203	1	Nfib
Adamtsl1	6.15289e-207	0.25207	0.54	0.261	1.99674e-202	1	Adamtsl1
Plekho2	1.348e-204	0.440743	0.381	0.143	4.37454e-200	1	Plekho2
Gstm2	1.6197e-204	1.21828	0.593	0.321	5.25624e-200	1	Gstm2
Tnks1bp1	1.72429e-202	0.595606	0.372	0.139	5.59565e-198	1	Tnks1bp1
Wnt5a	3.184e-202	0.358236	0.421	0.171	1.03327e-197	1	Wnt5a
Clip1	7.1149e-202	1.60156	0.596	0.329	2.30893e-197	1	Clip1
Fam122b	7.83336e-201	0.677067	0.289	0.09	2.54208e-196	1	Fam122b
Paxx	1.60947e-200	0.602621	0.35	0.125	5.22304e-196	1	Paxx
Tnfsf12	4.33354e-200	0.559103	0.391	0.153	1.40632e-195	1	Tnfsf12
Dsel	8.37467e-200	0.809359	0.481	0.224	2.71775e-195	1	Dsel
Chst12	2.33486e-199	2.18204	0.767	0.527	7.57709e-195	1	Chst12
Ppp1r9a	4.85388e-198	0.572629	0.324	0.11	1.57518e-193	1	Ppp1r9a
Spag9	6.47525e-198	1.98028	0.782	0.562	2.10135e-193	1	Spag9
Oaf	7.0528e-198	22.5283	0.897	0.713	2.28878e-193	1	Oaf
Kctd9	1.08052e-197	0.511334	0.314	0.104	3.50651e-193	1	Kctd9
Ecm1	4.79578e-196	8.29189	0.406	0.172	1.55633e-191	1	Ecm1
Sash1	1.0603e-193	0.508409	0.557	0.288	3.4409e-189	1	Sash1
Rtl8b	5.26898e-192	0.722761	0.398	0.162	1.70989e-187	1	Rtl8b
Mcc	1.58401e-190	0.577869	0.331	0.118	5.14041e-186	1	Mcc
Tgfbr3	2.91726e-190	0.703308	0.41	0.17	9.46708e-186	1	Tgfbr3
Dact1	2.51775e-188	0.703642	0.508	0.251	8.17059e-184	1	Dact1
Dlg4	5.61013e-187	0.463761	0.458	0.209	1.8206e-182	1	Dlg4
Fgf7	3.86117e-186	0.28534	0.255	0.073	1.25303e-181	1	Fgf7
Hdgfl3	4.08146e-186	0.749978	0.358	0.137	1.32452e-181	1	Hdgfl3
Plekhg1	5.00438e-186	0.550117	0.338	0.123	1.62402e-181	1	Plekhg1
Ptp4a11	1.87807e-182	1.35103	0.856	0.696	6.09472e-178	1	Ptp4a1
Zbtb7a	4.96641e-180	0.933287	0.706	0.464	1.6117e-175	1	Zbtb7a
Lamb1	2.71117e-177	1.11278	0.701	0.435	8.79829e-173	1	Lamb1
Sgce	5.7805e-177	0.947814	0.733	0.492	1.87589e-172	1	Sgce
Zdbf2	9.53605e-175	1.82726	0.55	0.298	3.09464e-170	1	Zdbf2
Man2a1	1.13513e-174	1.31758	0.529	0.278	3.68373e-170	1	Man2a1
Slc31a2	3.32305e-174	0.25264	0.532	0.281	1.0784e-169	1	Slc31a2
Shisa5	1.53301e-170	1.41606	0.874	0.71	4.97493e-166	1	Shisa5
Tbc1d23	1.67734e-170	0.959789	0.473	0.234	5.4433e-166	1	Tbc1d23
Fam20c	1.97803e-169	0.382571	0.3	0.105	6.41911e-165	1	Fam20c
Peg10	8.16624e-168	0.491467	0.299	0.105	2.65011e-163	1	Peg10
Palm	5.02222e-167	0.736455	0.473	0.233	1.62981e-162	1	Palm
Svep1	4.60572e-165	0.834927	0.458	0.221	1.49465e-160	1	Svep1
Bicc1	2.03472e-164	0.416604	0.733	0.478	6.60309e-160	1	Bicc1
Chrdl1	5.5083e-164	1.29877	0.345	0.137	1.78755e-159	1	Chrdl1
Ror1	1.41381e-161	0.466504	0.259	0.084	4.58811e-157	1	Ror1
Sec62	1.05871e-158	0.495855	0.991	0.943	3.43573e-154	1	Sec62
Aida	1.32005e-157	0.936352	0.649	0.415	4.28383e-153	1	Aida
Pbxip1	1.74533e-157	0.61785	0.579	0.329	5.66396e-153	1	Pbxip1
Akap7	3.99182e-157	0.496303	0.364	0.155	1.29542e-152	1	Akap7
Sh3kbp1	9.93922e-157	0.637267	0.492	0.259	3.22547e-152	1	Sh3kbp1
Cers6	1.22294e-152	0.490081	0.298	0.112	3.96868e-148	1	Cers6
Sgpp1	7.25694e-152	0.569528	0.408	0.191	2.35502e-147	1	Sgpp1
Adamtsl5	1.51155e-149	0.407685	0.345	0.145	4.90528e-145	1	Adamtsl5
Armcx6	5.73534e-149	0.703316	0.436	0.215	1.86123e-144	1	Armcx6
Dcbld2	7.45651e-149	0.809504	0.337	0.14	2.41979e-144	1	Dcbld2
Rsrc1	1.02722e-148	1.34777	0.64	0.407	3.33353e-144	1	Rsrc1
Tshz2	1.43395e-146	1.3651	0.703	0.476	4.65346e-142	1	Tshz2
Tsku	6.05366e-146	0.61682	0.326	0.133	1.96454e-141	1	Tsku
Rab11fip2	6.97604e-146	1.01303	0.485	0.264	2.26387e-141	1	Rab11fip2
Gas1	1.1851e-145	5.73792	0.838	0.605	3.84589e-141	1	Gas1
Cmip	1.22882e-145	0.612403	0.45	0.228	3.98777e-141	1	Cmip
Arhgap21	4.53412e-145	0.3817	0.298	0.116	1.47141e-140	1	Arhgap21
Lasp1	5.00114e-144	0.431761	0.665	0.434	1.62297e-139	1	Lasp1
Pxdn	2.15201e-143	0.398929	0.55	0.316	6.98372e-139	1	Pxdn
Fndc3b	9.26704e-142	1.18628	0.763	0.543	3.00734e-137	1	Fndc3b
Slit2	1.13435e-140	0.393047	0.349	0.146	3.68121e-136	1	Slit2
Lzts2	1.87313e-140	0.782518	0.675	0.452	6.07867e-136	1	Lzts2
Nagk	4.69094e-140	2.85933	0.651	0.435	1.5223e-135	1	Nagk
Nucb1	1.36925e-139	1.77235	0.914	0.784	4.44349e-135	1	Nucb1
Mturn	4.1379e-139	0.384104	0.263	0.096	1.34283e-134	1	Mturn
Smim27	4.82275e-139	0.481655	0.428	0.21	1.56508e-134	1	Smim27
Pde8a	1.29946e-136	0.433113	0.289	0.113	4.21701e-132	1	Pde8a
Cast	1.79236e-136	1.5804	0.608	0.388	5.81655e-132	1	Cast
Arsa	4.7969e-136	0.497321	0.353	0.159	1.55669e-131	1	Arsa
Piezo2	1.12803e-130	0.320411	0.329	0.144	3.66069e-126	1	Piezo2
Oxct11	1.17238e-130	1.7355	0.849	0.691	3.8046e-126	1	Oxct1
Ccdc102a	3.22637e-128	0.696131	0.579	0.355	1.04702e-123	1	Ccdc102a
Cdk14	5.19421e-128	0.508846	0.467	0.255	1.68563e-123	1	Cdk14
Numbl	4.57527e-127	0.60946	0.563	0.342	1.48477e-122	1	Numbl
Clcn5	5.86688e-127	0.650422	0.408	0.206	1.90392e-122	1	Clcn5
Prmt2	1.31773e-126	0.458943	0.521	0.303	4.2763e-122	1	Prmt2
Abl1	1.13422e-125	0.526349	0.44	0.236	3.68078e-121	1	Abl1
Tgfbr2	1.83977e-124	0.388182	0.549	0.336	5.97042e-120	1	Tgfbr2
Tlnrd1	2.84007e-123	0.777255	0.287	0.117	9.2166e-119	1	Tlnrd1
Rhbdf1	2.04243e-122	0.553691	0.44	0.236	6.62811e-118	1	Rhbdf1
Hebp2	2.78793e-122	0.652657	0.462	0.253	9.0474e-118	1	Hebp2
Fam20a	1.19495e-121	0.408254	0.276	0.112	3.87786e-117	1	Fam20a
Lysmd3	8.20188e-121	1.0211	0.564	0.356	2.66167e-116	1	Lysmd3
Fer	6.4535e-120	0.492159	0.386	0.192	2.09429e-115	1	Fer
Pttg1ip	7.27824e-120	0.763793	0.767	0.589	2.36194e-115	1	Pttg1ip
Ghr	1.72257e-119	0.411134	0.545	0.325	5.59008e-115	1	Ghr
Snx18	6.99755e-118	0.761802	0.538	0.332	2.27085e-113	1	Snx18
Zfp948	1.48107e-117	0.431434	0.449	0.246	4.80637e-113	1	Zfp948
Phldb1	1.01499e-116	0.523907	0.415	0.218	3.29385e-112	1	Phldb1
Fbxo4	7.01092e-116	0.520856	0.391	0.2	2.27518e-111	1	Fbxo4
Pts	2.7729e-115	0.653862	0.518	0.316	8.99861e-111	1	Pts
Scpep1	1.29118e-114	0.80983	0.652	0.45	4.19013e-110	1	Scpep1
Nucb2	1.61574e-113	1.0951	0.804	0.629	5.2434e-109	1	Nucb2
Steap3	2.83543e-113	0.287875	0.28	0.118	9.20153e-109	1	Steap3
Tmem106c	7.51028e-113	0.597869	0.463	0.261	2.43724e-108	1	Tmem106c
Ehbp1	3.85095e-112	0.388256	0.311	0.142	1.24971e-107	1	Ehbp1
Mex3b	9.29231e-112	0.618894	0.251	0.1	3.01554e-107	1	Mex3b
Fbxl7	3.14791e-111	0.354594	0.326	0.151	1.02156e-106	1	Fbxl7
Dmac1	8.84237e-109	0.340259	0.457	0.254	2.86953e-104	1	Dmac1
Lefty1	9.89745e-109	0.349208	0.252	0.103	3.21192e-104	1	Lefty1
Limk1	1.94657e-108	0.380112	0.253	0.104	6.31702e-104	1	Limk1
Plscr3	4.78155e-108	0.629273	0.638	0.446	1.55171e-103	1	Plscr3
Dock7	1.9799e-107	0.394452	0.54	0.34	6.42518e-103	1	Dock7
Xpnpep1	2.21798e-107	0.60007	0.686	0.502	7.1978e-103	1	Xpnpep1
Zfp449	3.73064e-107	0.411629	0.287	0.128	1.21067e-102	1	Zfp449
Smarca1	1.44714e-106	0.475814	0.551	0.349	4.69626e-102	1	Smarca1
Tanc2	2.23425e-106	0.827525	0.341	0.167	7.2506e-102	1	Tanc2
Dst	6.14833e-106	0.562071	0.442	0.251	1.99526e-101	1	Dst
Stk38	2.2505e-105	1.7523	0.513	0.319	7.30333e-101	1	Stk38
Ric8a	3.63195e-105	0.358946	0.313	0.144	1.17864e-100	1	Ric8a
Pja2	7.78167e-105	0.953572	0.684	0.501	2.52531e-100	1	Pja2
Tmem9	1.08336e-104	3.35153	0.792	0.625	3.51571e-100	1	Tmem9
Kank2	4.39764e-104	0.523322	0.439	0.249	1.42712e-99	1	Kank2
Calu	8.70497e-104	0.863925	0.974	0.874	2.82494e-99	1	Calu
Eif3e	2.77429e-103	3.37387	0.981	0.962	9.00313e-99	1	Eif3e
Ablim1	5.51423e-103	0.358508	0.279	0.123	1.78948e-98	1	Ablim1
Il3ra	2.51739e-102	0.436066	0.303	0.142	8.16942e-98	1	Il3ra
Vps28	3.79651e-102	0.826781	0.478	0.274	1.23204e-97	1	Vps28
Gan	4.31094e-102	0.658913	0.308	0.147	1.39899e-97	1	Gan
Agfg1	9.12319e-102	0.644202	0.44	0.254	2.96066e-97	1	Agfg1
Adamts12	2.02817e-101	0.304009	0.291	0.13	6.5818e-97	1	Adamts12
Sh3gl1	4.51125e-100	0.304033	0.76	0.596	1.46399e-95	1	Sh3gl1
Eloa	1.07289e-99	0.493778	0.378	0.197	3.48175e-95	1	Eloa
Uap1	2.13342e-99	1.01747	0.705	0.523	6.92336e-95	1	Uap1
Hpcal1	4.51454e-99	0.592671	0.603	0.404	1.46506e-94	1	Hpcal1
Vapb	1.67526e-98	0.893644	0.781	0.622	5.43654e-94	1	Vapb
Sfxn3	1.55797e-97	0.325255	0.527	0.334	5.05594e-93	1	Sfxn3
Gm2000	1.54136e-96	4.25724	0.966	0.939	5.00203e-92	1	Gm2000
Tmem256	1.91425e-95	4.86631	0.974	0.938	6.21214e-91	1	Tmem256
Dennd2a	3.36163e-95	0.302978	0.279	0.128	1.09092e-90	1	Dennd2a
Tbx15	4.78915e-95	0.302525	0.274	0.124	1.55417e-90	1	Tbx15
Efs	8.43787e-95	0.448871	0.472	0.284	2.73826e-90	1	Efs
Uchl1	1.05138e-94	0.840891	0.357	0.187	3.41194e-90	1	Uchl1
Fam102b	1.19376e-94	0.49737	0.347	0.18	3.874e-90	1	Fam102b
Tox	1.33453e-94	0.423545	0.33	0.165	4.3308e-90	1	Tox
Atf5	3.61473e-93	1.17777	0.438	0.259	1.17305e-88	1	Atf5
Sult5a1	1.10066e-92	1.22573	0.295	0.143	3.57187e-88	1	Sult5a1
Tcf25	1.45133e-92	1.36352	0.902	0.808	4.70984e-88	1	Tcf25
S1pr2	3.80206e-92	0.49029	0.511	0.322	1.23384e-87	1	S1pr2
Ptprg	7.16963e-92	0.380174	0.282	0.132	2.32669e-87	1	Ptprg
Rell1	1.08481e-91	0.525603	0.368	0.202	3.52042e-87	1	Rell1
Lpp	4.53179e-90	0.665328	0.667	0.487	1.47066e-85	1	Lpp
Gas7	1.89208e-88	6.14366	0.358	0.192	6.14017e-84	1	Gas7
Sema3a	5.05256e-88	0.809806	0.347	0.184	1.63966e-83	1	Sema3a
Rap2b	1.3076e-87	2.27522	0.481	0.299	4.24342e-83	1	Rap2b
Trip10	6.1715e-87	0.380677	0.334	0.176	2.00278e-82	1	Trip10
Daglb	1.73218e-86	0.408523	0.278	0.134	5.62126e-82	1	Daglb
Creld1	3.8901e-86	0.555747	0.325	0.17	1.26242e-81	1	Creld1
Add1	1.06986e-85	0.79011	0.65	0.478	3.47192e-81	1	Add1
Rgl1	6.9639e-85	0.291107	0.362	0.197	2.25992e-80	1	Rgl1
Stam	2.70665e-82	0.374315	0.319	0.167	8.78361e-78	1	Stam
Chmp3	7.72974e-82	1.42335	0.693	0.547	2.50846e-77	1	Chmp3
Tlcd2	3.15283e-81	0.424779	0.421	0.253	1.02316e-76	1	Tlcd2
Dtnbp1	3.20742e-81	1.0456	0.513	0.344	1.04087e-76	1	Dtnbp1
Mfsd14b	4.99921e-81	0.380818	0.263	0.125	1.62234e-76	1	Mfsd14b
Pdlim7	5.69742e-81	0.538541	0.69	0.512	1.84893e-76	1	Pdlim7
Nsd3	2.61988e-80	0.520292	0.384	0.217	8.50203e-76	1	Nsd3
Tob1	4.14668e-80	2.55427	0.571	0.403	1.34568e-75	1	Tob1
Ppm1a	7.53379e-80	0.628498	0.484	0.312	2.44487e-75	1	Ppm1a
Hsd17b11	9.15357e-80	0.330694	0.334	0.181	2.97052e-75	1	Hsd17b11
Fez2	2.588e-78	0.388312	0.508	0.337	8.39859e-74	1	Fez2
Tmem107	6.43071e-78	0.463729	0.688	0.506	2.08689e-73	1	Tmem107
Sdccag8	3.07212e-77	0.307334	0.281	0.142	9.96965e-73	1	Sdccag8
Cbx6	3.33074e-77	0.645292	0.59	0.417	1.08089e-72	1	Cbx6
Bc1	2.66609e-76	0.589671	0.348	0.193	8.65199e-72	1	Bc1
Prr5	3.20173e-76	0.424717	0.463	0.294	1.03903e-71	1	Prr5
Cnpy4	9.72355e-75	0.918581	0.482	0.32	3.15549e-70	1	Cnpy4
Samd4b	2.29657e-74	0.522934	0.414	0.254	7.45283e-70	1	Samd4b
Gm11627	7.85164e-74	0.271178	0.315	0.17	2.54802e-69	1	Gm11627
2020-09-08	2.90536e-73	0.553874	0.458	0.293	9.42846e-69	1	2020-09-08
Mgat1	4.28348e-73	0.471591	0.602	0.442	1.39008e-68	1	Mgat1
Fam208a	1.11352e-72	0.558676	0.385	0.233	3.61361e-68	1	Fam208a
Kdm5b	1.73993e-72	1.06822	0.629	0.47	5.64643e-68	1	Kdm5b
Ppp1r10	1.16568e-71	0.37051	0.522	0.367	3.78285e-67	1	Ppp1r10
Tacc2	1.50633e-71	0.348079	0.414	0.255	4.88835e-67	1	Tacc2
Rnf144a	7.29445e-71	0.29958	0.4	0.245	2.36719e-66	1	Rnf144a
Zfyve16	1.0155e-70	0.422292	0.315	0.175	3.29551e-66	1	Zfyve16
Tbc1d12	2.85341e-70	0.323424	0.261	0.132	9.25987e-66	1	Tbc1d12
Farp1	4.85773e-70	0.341243	0.357	0.207	1.57643e-65	1	Farp1
Tfdp1	4.97695e-70	0.487489	0.357	0.207	1.61512e-65	1	Tfdp1
Srgap1	5.80886e-70	0.334894	0.255	0.128	1.88509e-65	1	Srgap1
Stim2	6.66036e-70	0.48545	0.329	0.188	2.16142e-65	1	Stim2
Spats2l	5.44982e-69	0.37553	0.794	0.634	1.76858e-64	1	Spats2l
Rpl36a-ps1	6.24272e-69	0.302074	0.342	0.193	2.02589e-64	1	Rpl36a-ps1
Cped1	8.51132e-69	0.399772	0.46	0.301	2.76209e-64	1	Cped1
Cldnd1	1.07998e-68	1.54473	0.803	0.691	3.50476e-64	1	Cldnd1
Csnk1e	1.34866e-68	0.445055	0.497	0.339	4.37666e-64	1	Csnk1e
Dnajc10	1.58164e-68	0.962437	0.626	0.476	5.13273e-64	1	Dnajc10
Aig1	4.0511e-68	0.290869	0.36	0.211	1.31466e-63	1	Aig1
Ptpra	4.95603e-68	0.605101	0.682	0.529	1.60833e-63	1	Ptpra
Ndel1	3.65304e-67	0.599008	0.747	0.591	1.18549e-62	1	Ndel1
Hif1a	3.52955e-66	0.560712	0.609	0.457	1.14541e-61	1	Hif1a
Lama4	2.97346e-65	1.21164	0.539	0.373	9.64948e-61	1	Lama4
Pink1	4.56979e-65	0.390964	0.479	0.321	1.48299e-60	1	Pink1
Cntln	4.78887e-65	1.31487	0.479	0.322	1.55408e-60	1	Cntln
Carhsp1	1.7568e-64	0.820078	0.593	0.435	5.70118e-60	1	Carhsp1
Bad	2.4586e-64	0.620246	0.781	0.651	7.97865e-60	1	Bad
Cnot2	3.69874e-64	0.497182	0.558	0.403	1.20032e-59	1	Cnot2
Acot9	3.61247e-63	0.310818	0.513	0.352	1.17232e-58	1	Acot9
Mrpl33	7.03975e-63	1.25553	0.955	0.899	2.28454e-58	1	Mrpl33
Csgalnact2	9.75392e-63	0.489686	0.379	0.238	3.16534e-58	1	Csgalnact2
St3gal2	1.36821e-62	0.402397	0.366	0.223	4.4401e-58	1	St3gal2
Ccm2	1.83165e-62	0.467163	0.61	0.461	5.94406e-58	1	Ccm2
Pabpc4l	2.49238e-62	0.416066	0.278	0.153	8.08826e-58	1	Pabpc4l
Herpud2	3.35875e-62	0.519854	0.466	0.315	1.08998e-57	1	Herpud2
Ccdc12	4.83047e-62	1.34769	0.732	0.601	1.56759e-57	1	Ccdc12
Rassf1	1.44128e-61	1.08763	0.716	0.574	4.67726e-57	1	Rassf1
Hook3	5.09416e-61	0.338834	0.597	0.448	1.65316e-56	1	Hook3
Zfp651	5.59821e-61	0.304568	0.335	0.197	1.81673e-56	1	Zfp651
Rrm1	1.92872e-60	0.575177	0.536	0.369	6.25908e-56	1	Rrm1
Prdx4	2.27612e-60	0.920131	0.955	0.881	7.38648e-56	1	Prdx4
Snx21	2.88366e-60	0.279991	0.566	0.413	9.35806e-56	1	Snx21
Cask	3.31233e-60	0.454627	0.391	0.248	1.07492e-55	1	Cask
Rab22a	4.56979e-60	0.574814	0.542	0.4	1.48299e-55	1	Rab22a
Cpne2	1.98828e-59	0.27775	0.256	0.136	6.45235e-55	1	Cpne2
Ascc3	3.03892e-59	0.864225	0.474	0.329	9.8619e-55	1	Ascc3
Kif3a	3.44203e-59	0.460108	0.497	0.343	1.11701e-54	1	Kif3a
Tmed4	5.38478e-59	0.334902	0.596	0.449	1.74747e-54	1	Tmed4
B4galt2	1.23082e-58	0.340125	0.305	0.177	3.99426e-54	1	B4galt2
Zfp9	1.91444e-58	0.55858	0.485	0.334	6.21275e-54	1	Zfp9
Tm2d1	3.75852e-58	0.793662	0.768	0.644	1.21972e-53	1	Tm2d1
Olfm1	5.80156e-58	0.282124	0.307	0.179	1.88272e-53	1	Olfm1
Mpdz	1.81385e-57	0.261523	0.309	0.18	5.8863e-53	1	Mpdz
Klf7	2.00777e-57	1.76786	0.527	0.377	6.5156e-53	1	Klf7
Gcc2	7.06117e-57	0.458729	0.503	0.355	2.29149e-52	1	Gcc2
Zfp503	2.75252e-56	0.284608	0.37	0.227	8.93249e-52	1	Zfp503
Zfp383	4.56616e-56	0.268907	0.289	0.165	1.48181e-51	1	Zfp383
Bckdhb	6.65346e-55	0.469086	0.317	0.192	2.15918e-50	1	Bckdhb
Col4a3bp	7.55578e-55	0.285853	0.278	0.158	2.452e-50	1	Col4a3bp
Slc43a3	1.04401e-54	0.842268	0.313	0.188	3.38803e-50	1	Slc43a3
Syap1	1.08341e-53	0.511915	0.469	0.332	3.51587e-49	1	Syap1
Mier3	1.7164e-53	0.291689	0.3	0.176	5.57007e-49	1	Mier3
Nck1	3.89264e-53	0.539713	0.502	0.366	1.26324e-48	1	Nck1
Nsmce3	2.45805e-52	0.266869	0.297	0.173	7.97687e-48	1	Nsmce3
Adprh	3.75121e-52	0.659751	0.718	0.594	1.21734e-47	1	Adprh
Tram1l1	4.05131e-52	0.274094	0.305	0.182	1.31473e-47	1	Tram1l1
Deaf1	9.33901e-52	0.410636	0.414	0.28	3.0307e-47	1	Deaf1
Acat1	5.91971e-51	0.774283	0.894	0.807	1.92106e-46	1	Acat1
Naxd	1.4737e-50	0.270555	0.325	0.198	4.78246e-46	1	Naxd
Sec14l1	4.35379e-49	0.363207	0.374	0.246	1.41289e-44	1	Sec14l1
Fam172a	7.61075e-49	0.409673	0.46	0.326	2.46984e-44	1	Fam172a
Zfr	1.47877e-48	0.511043	0.683	0.561	4.79892e-44	1	Zfr
Slc35f5	1.72691e-48	0.394579	0.56	0.419	5.60416e-44	1	Slc35f5
Inpp1	2.50229e-48	0.319207	0.333	0.211	8.12042e-44	1	Inpp1
Btbd7	2.63047e-48	0.394219	0.342	0.217	8.53642e-44	1	Btbd7
Creb3	2.90842e-48	0.348885	0.627	0.5	9.43841e-44	1	Creb3
Erbin	4.21579e-48	0.256316	0.26	0.149	1.36811e-43	1	Erbin
Zdhhc3	6.01289e-46	0.433295	0.484	0.354	1.9513e-41	1	Zdhhc3
Ugp2	1.60518e-45	2.98003	0.714	0.592	5.20913e-41	1	Ugp2
Dag1	1.96471e-45	0.286133	0.546	0.413	6.37587e-41	1	Dag1
Kdm7a	8.75313e-45	0.253654	0.322	0.204	2.84056e-40	1	Kdm7a
Rnf145	1.94716e-44	0.459471	0.43	0.304	6.31891e-40	1	Rnf145
Bag3	3.32959e-44	0.41438	0.405	0.281	1.08052e-39	1	Bag3
Pik3r2	8.55526e-43	0.522284	0.402	0.283	2.77635e-38	1	Pik3r2
Ikbip	1.10864e-42	0.679212	0.751	0.625	3.59776e-38	1	Ikbip
Tapbp	2.83848e-42	0.718243	0.514	0.392	9.21144e-38	1	Tapbp
Meis3	4.93156e-42	0.255791	0.387	0.262	1.60039e-37	1	Meis3
Papd4	8.72433e-42	0.574761	0.476	0.353	2.83122e-37	1	Papd4
Myo9a	3.33371e-41	0.346277	0.365	0.247	1.08186e-36	1	Myo9a
Rcan2	4.04017e-41	0.312995	0.298	0.189	1.31112e-36	1	Rcan2
Tbl1x	6.44955e-41	0.566325	0.646	0.53	2.09301e-36	1	Tbl1x
Atl2	3.04644e-40	0.409732	0.313	0.203	9.8863e-36	1	Atl2
Itga5	4.9857e-40	0.295437	0.367	0.249	1.61796e-35	1	Itga5
Ppp1r14b	7.93546e-40	1.47199	0.687	0.569	2.57522e-35	1	Ppp1r14b
Rab3d	9.3821e-40	0.584868	0.275	0.17	3.04468e-35	1	Rab3d
Flywch1	2.87866e-39	0.261649	0.3	0.192	9.34183e-35	1	Flywch1
Ube2w	7.05055e-39	0.47777	0.576	0.465	2.28804e-34	1	Ube2w
Slc39a6	8.74642e-39	0.469052	0.497	0.378	2.83839e-34	1	Slc39a6
Rnf2	9.6161e-39	0.554463	0.558	0.446	3.12062e-34	1	Rnf2
B4gat1	2.16339e-37	0.324566	0.487	0.369	7.02063e-33	1	B4gat1
Cnep1r1	2.23388e-37	0.267899	0.602	0.483	7.24939e-33	1	Cnep1r1
Kras	1.15282e-36	0.786784	0.601	0.499	3.74112e-32	1	Kras
Smarcd2	1.37509e-36	0.590229	0.539	0.416	4.46246e-32	1	Smarcd2
Tmem43	2.03324e-36	0.418557	0.475	0.36	6.59826e-32	1	Tmem43
Klhl7	6.65254e-36	0.28664	0.315	0.211	2.15888e-31	1	Klhl7
Gnpda2	7.03305e-36	0.256097	0.347	0.24	2.28237e-31	1	Gnpda2
Atraid	8.98564e-36	2.31307	0.894	0.805	2.91602e-31	1	Atraid
Copb1	1.30366e-35	0.574675	0.828	0.736	4.23065e-31	1	Copb1
Fam45a	5.71551e-35	0.283097	0.338	0.235	1.8548e-30	1	Fam45a
Kif2a	1.69025e-34	0.403689	0.41	0.3	5.48521e-30	1	Kif2a
Stx12	2.86658e-34	0.254377	0.604	0.491	9.30263e-30	1	Stx12
Mea1	4.7955e-34	0.358607	0.628	0.529	1.55623e-29	1	Mea1
Fbxo18	1.44391e-33	0.260308	0.399	0.29	4.68577e-29	1	Fbxo18
Stard3nl	4.02887e-33	0.376458	0.658	0.546	1.30745e-28	1	Stard3nl
Zfand3	1.02102e-32	0.531763	0.452	0.34	3.31341e-28	1	Zfand3
Slc37a3	3.8662e-32	0.268552	0.337	0.235	1.25466e-27	1	Slc37a3
Pnpla8	4.18328e-32	0.415022	0.503	0.396	1.35756e-27	1	Pnpla8
BC028528	5.40411e-32	3.30728	0.293	0.194	1.75374e-27	1	BC028528
Pafah1b2	8.04571e-32	0.460375	0.735	0.642	2.61099e-27	1	Pafah1b2
Dnm1l	9.76188e-32	0.283207	0.52	0.412	3.16793e-27	1	Dnm1l
Gkap1	1.12822e-31	0.317023	0.329	0.23	3.66129e-27	1	Gkap1
Fam32a	1.3358e-31	0.693369	0.692	0.59	4.33495e-27	1	Fam32a
Ggh	3.85287e-31	0.310611	0.688	0.581	1.25033e-26	1	Ggh
Ccz1	5.66349e-31	6.72178	0.511	0.413	1.83792e-26	1	Ccz1
Krcc1	1.01936e-30	1.72244	0.667	0.567	3.30804e-26	1	Krcc1
Nudt5	1.19445e-30	16.0116	0.36	0.459	3.87622e-26	1	Nudt5
Tmx4	1.96474e-30	0.304828	0.318	0.222	6.37597e-26	1	Tmx4
Hspa5	2.26534e-30	16.4556	0.993	0.973	7.35148e-26	1	Hspa5
Mpv17	2.28589e-30	0.32128	0.569	0.461	7.41818e-26	1	Mpv17
AU019823	2.91342e-30	0.299175	0.322	0.227	9.45464e-26	1	AU019823
Strn3	3.36297e-30	0.414236	0.656	0.548	1.09135e-25	1	Strn3
Tor1aip1	9.70173e-30	0.502426	0.59	0.487	3.14841e-25	1	Tor1aip1
Dram2	1.65982e-29	0.457329	0.425	0.317	5.38645e-25	1	Dram2
Slc25a24	2.19576e-29	0.325402	0.388	0.287	7.12568e-25	1	Slc25a24
Fam76a	3.2258e-29	0.309569	0.428	0.328	1.04684e-24	1	Fam76a
Itfg1	3.75583e-29	0.482779	0.524	0.418	1.21884e-24	1	Itfg1
Mageh1	1.69728e-28	1.90616	0.589	0.477	5.508e-24	1	Mageh1
Zic1	2.67045e-28	0.350255	0.32	0.412	8.66613e-24	1	Zic1
Tm9sf4	5.56404e-28	0.284967	0.542	0.437	1.80564e-23	1	Tm9sf4
Mocs2	8.6953e-28	0.333537	0.575	0.478	2.8218e-23	1	Mocs2
Sbds	9.12615e-28	0.451787	0.534	0.438	2.96162e-23	1	Sbds
Zfp266	9.2586e-28	0.281973	0.415	0.315	3.0046e-23	1	Zfp266
Stx4a	1.40899e-27	0.323873	0.639	0.545	4.57245e-23	1	Stx4a
Evi5	2.69445e-27	0.604893	0.54	0.447	8.74404e-23	1	Evi5
Ormdl3	1.5778e-26	0.265715	0.548	0.449	5.12028e-22	1	Ormdl3
Elp5	1.93508e-26	0.311326	0.615	0.511	6.27973e-22	1	Elp5
Zfp451	2.21753e-26	0.3167	0.378	0.284	7.19634e-22	1	Zfp451
Dnm3os	1.54831e-25	0.529136	0.353	0.263	5.02459e-21	1	Dnm3os
Brd3	1.70099e-25	0.506165	0.672	0.577	5.52005e-21	1	Brd3
Nktr	2.82584e-25	0.707154	0.81	0.739	9.1704e-21	1	Nktr
4930402H24Rik	3.62398e-25	0.275449	0.322	0.231	1.17606e-20	1	4930402H24Rik
Gnai3	4.12446e-25	0.647439	0.725	0.631	1.33847e-20	1	Gnai3
G2e3	2.15327e-24	2.09424	0.282	0.196	6.98779e-20	1	G2e3
Ypel3	1.33045e-23	1.06791	0.744	0.638	4.31759e-19	1	Ypel3
Ccdc127	1.97939e-23	0.290136	0.616	0.521	6.42353e-19	1	Ccdc127
Smurf2	2.48528e-22	0.254303	0.259	0.181	8.06522e-18	1	Smurf2
Rnf19a	2.64881e-21	0.448122	0.276	0.2	8.59592e-17	1	Rnf19a
3632451O06Rik	3.96506e-21	0.415515	0.361	0.275	1.28674e-16	1	3632451O06Rik
Mras	1.69961e-20	1.60532	0.322	0.242	5.51557e-16	1	Mras
Nisch	1.97577e-20	1.28615	0.859	0.791	6.41177e-16	1	Nisch
Il17rc	2.85179e-20	0.287632	0.282	0.206	9.25462e-16	1	Il17rc
Gabarapl1	7.43134e-20	0.443746	0.341	0.259	2.41162e-15	1	Gabarapl1
Senp7	7.80919e-20	0.266336	0.325	0.248	2.53424e-15	1	Senp7
Akr1e1	7.8247e-20	0.262244	0.373	0.29	2.53927e-15	1	Akr1e1
Alkbh1	1.40601e-19	1.39732	0.361	0.437	4.56279e-15	1	Alkbh1
2410002F23Rik	2.38116e-19	0.277422	0.483	0.395	7.72733e-15	1	2410002F23Rik
Cltb	2.76784e-19	0.689909	0.573	0.493	8.98219e-15	1	Cltb
Atf2	4.50529e-19	0.584565	0.352	0.272	1.46206e-14	1	Atf2
Yipf3	9.43598e-19	0.649732	0.759	0.674	3.06216e-14	1	Yipf3
Lsm10	9.68148e-19	0.274295	0.473	0.391	3.14183e-14	1	Lsm10
Ahcyl1	1.77317e-18	0.272887	0.394	0.317	5.75428e-14	1	Ahcyl1
Sp3	5.29614e-18	0.339498	0.443	0.364	1.7187e-13	1	Sp3
Abhd5	5.66855e-18	0.35394	0.309	0.235	1.83956e-13	1	Abhd5
Man1b1	7.35113e-18	0.267446	0.339	0.264	2.38559e-13	1	Man1b1
Nip7	1.10399e-17	3.27551	0.345	0.414	3.58266e-13	1	Nip7
Golgb1	1.89693e-17	0.457953	0.791	0.709	6.15592e-13	1	Golgb1
Top2a	4.38345e-17	5.2775	0.263	0.334	1.42252e-12	1	Top2a
Sptlc2	1.26921e-16	0.267718	0.407	0.325	4.11884e-12	1	Sptlc2
Alas1	1.99251e-16	0.465761	0.287	0.217	6.46611e-12	1	Alas1
Zcchc5	6.50379e-15	2.11577	0.26	0.223	2.11061e-10	1	Zcchc5
Gypc	1.16661e-13	0.287914	0.324	0.257	3.78589e-09	1	Gypc
Pik3ca	3.95892e-12	0.250291	0.344	0.28	1.28475e-07	1	Pik3ca
Nmd3	4.06853e-12	0.426388	0.352	0.287	1.32032e-07	1	Nmd3
Smc5	4.98053e-12	0.531272	0.358	0.295	1.61628e-07	1	Smc5
Cox6b21	1.8266e-11	2.11715	0.495	0.424	5.92767e-07	1	Cox6b2
Bcap31	2.16166e-11	0.498527	0.859	0.8	7.01501e-07	1	Bcap31
Gsk3b	3.3547e-11	3.2505	0.701	0.647	1.08867e-06	1	Gsk3b
Tmpo	2.83211e-10	1.67768	0.519	0.562	9.19076e-06	1	Tmpo
Cnot6	4.3378e-10	0.283125	0.535	0.479	1.4077e-05	1	Cnot6
Acadm	4.83903e-10	0.266463	0.498	0.435	1.57036e-05	1	Acadm
Ube2l6	6.7996e-10	0.344069	0.285	0.231	2.20661e-05	1	Ube2l6
Hprt	8.11442e-10	0.916563	0.606	0.61	2.63329e-05	1	Hprt
Impact	8.81575e-10	0.478562	0.299	0.243	2.86089e-05	1	Impact
Zfp292	9.43653e-10	0.396872	0.469	0.41	3.06234e-05	1	Zfp292
Eif4a2	3.57346e-09	4.3826	0.957	0.915	0.000115966	1	Eif4a2
Pycr2	4.28027e-09	2.2756	0.412	0.456	0.000138903	1	Pycr2
Nsmce2	5.73801e-09	0.300617	0.416	0.36	0.00018621	1	Nsmce2
Macf1	8.03611e-09	0.576908	0.533	0.486	0.000260788	1	Macf1
Bst2	3.59626e-08	7.28611	0.292	0.246	0.00116706	1	Bst2
Pola2	4.42869e-08	0.590153	0.281	0.232	0.0014372	1	Pola2
Psme4	1.54638e-07	0.289508	0.354	0.304	0.0050183	1	Psme4
Rtca	3.76336e-07	0.376885	0.344	0.295	0.0122128	1	Rtca
Map4	5.64696e-07	0.272523	0.537	0.489	0.0183255	1	Map4
Rfc3	7.85381e-07	0.522049	0.322	0.277	0.0254872	1	Rfc3
Penk	1.16803e-06	1.53107	0.23	0.268	0.037905	1	Penk
Snapin	1.61763e-06	0.259212	0.519	0.477	0.0524953	1	Snapin
H2-T22	2.91861e-06	0.491379	0.284	0.243	0.0947148	1	H2-T22
Emp3	3.09072e-06	17.5342	0.982	0.951	0.1003	1	Emp3
Mier1	3.19468e-06	0.313289	0.545	0.501	0.103674	1	Mier1
Nsg1	5.4093e-06	2.0173	0.509	0.46	0.175543	1	Nsg1
Mgea5	7.0849e-06	0.386423	0.384	0.344	0.229919	1	Mgea5
Rpa2	8.54744e-06	0.59477	0.463	0.413	0.277382	1	Rpa2
Mrps30	6.97276e-05	0.56459	0.372	0.332	1	1	Mrps30
Tcf19	0.000113208	0.364009	0.264	0.235	1	1	Tcf19
Cspp1	0.000170054	0.301866	0.358	0.323	1	1	Cspp1
Slbp	0.000171358	0.312693	0.719	0.667	1	1	Slbp
Socs1	0.000265936	0.740173	0.291	0.256	1	1	Socs1
Psmb10	0.000268017	1.46409	0.326	0.289	1	1	Psmb10
Rabep1	0.000281875	0.600788	0.378	0.341	1	1	Rabep1
Phax	0.000337098	0.283435	0.582	0.542	1	1	Phax
Ctnnd1	0.000623032	0.298279	0.238	0.266	1	1	Ctnnd1
Kdm2a	0.000631873	1.49087	0.349	0.314	1	1	Kdm2a
Gnpnat1	0.000651805	0.516975	0.425	0.395	1	1	Gnpnat1
Zbed3	0.00249583	0.496099	0.322	0.291	1	1	Zbed3
Pcm1	0.00380425	0.261353	0.592	0.563	1	1	Pcm1
Mcm3	0.00394596	1.9809	0.305	0.324	1	1	Mcm3
Parp1	0.00540531	16.569	0.378	0.393	1	1	Parp1
Hnrnpa0	0.00695264	0.701392	0.517	0.531	1	1	Hnrnpa0
Srebf2	0.00933237	5.08879	0.252	0.275	1	1	Srebf2
Carnmt1	0.00983271	0.539115	0.505	0.473	1	1	Carnmt1
Sfrp2	0	Inf	0.996	0.839	0	2	Sfrp2
Igfbp3	0	105.758	0.783	0.35	0	2	Igfbp3
Cxcl14	0	66.7575	0.865	0.428	0	2	Cxcl14
Col8a1	0	44.7508	0.871	0.449	0	2	Col8a1
C1qtnf3	0	37.7561	0.731	0.378	0	2	C1qtnf3
Tnmd	0	26.7575	0.743	0.275	0	2	Tnmd
Prrx1	0	20.7587	0.988	0.813	0	2	Prrx1
Mfap4	0	14.7394	0.993	0.847	0	2	Mfap4
Fbn2	0	14.0047	0.964	0.623	0	2	Fbn2
Igfbp4	0	13.8841	0.998	0.915	0	2	Igfbp4
Fbln5	0	9.82032	0.845	0.454	0	2	Fbln5
Fbln2	0	9.66682	0.947	0.6	0	2	Fbln2
Igf1	0	8.76379	0.874	0.515	0	2	Igf1
Adgrl2	0	5.20795	0.651	0.269	0	2	Adgrl2
Ogn	0	4.79689	0.968	0.702	0	2	Ogn
Meox2	0	4.41105	0.549	0.206	0	2	Meox2
Aspn	0	3.37977	0.99	0.796	0	2	Aspn
Tcea3	0	3.32939	0.773	0.392	0	2	Tcea3
Crabp2	0	3.12369	0.618	0.245	0	2	Crabp2
Gm26771	0	2.77392	0.708	0.223	0	2	Gm26771
Chodl	0	2.64889	0.395	0.058	0	2	Chodl
Mkx	0	1.4252	0.471	0.155	0	2	Mkx
Il11ra1	4.22456e-293	3.7561	0.991	0.856	1.37096e-288	2	Il11ra1
Cpxm2	3.02495e-278	4.37191	0.471	0.176	9.81656e-274	2	Cpxm2
Col8a2	1.2161e-266	6.76443	0.711	0.396	3.94649e-262	2	Col8a2
Ltbp1	2.03794e-248	4.0413	0.507	0.212	6.61353e-244	2	Ltbp1
Lox	5.2053e-248	12.6968	0.944	0.701	1.68923e-243	2	Lox
Zfhx31	2.49695e-247	0.775467	0.929	0.712	8.10309e-243	2	Zfhx3
Megf6	3.3696e-239	2.90685	0.432	0.16	1.0935e-234	2	Megf6
Ahnak21	6.33563e-238	0.687062	0.651	0.311	2.05604e-233	2	Ahnak2
Tac1	4.10931e-229	15.9018	0.306	0.088	1.33355e-224	2	Tac1
Angptl1	1.13357e-219	5.54673	0.657	0.357	3.67865e-215	2	Angptl1
Ptn	2.95758e-216	33.6302	0.998	0.925	9.59795e-212	2	Ptn
Ly6h	1.56676e-212	1.34351	0.29	0.08	5.08444e-208	2	Ly6h
Mn1	4.32687e-209	0.662307	0.662	0.364	1.40416e-204	2	Mn1
Eln	7.9772e-203	13.7584	0.971	0.774	2.58876e-198	2	Eln
Cdh3	1.46395e-202	0.718976	0.308	0.093	4.75081e-198	2	Cdh3
Bgn	1.65588e-200	24.4234	0.995	0.913	5.37366e-196	2	Bgn
AW5519841	5.75533e-200	0.902897	0.656	0.333	1.86772e-195	2	AW551984
Kifap3	6.32154e-193	3.86682	0.762	0.523	2.05147e-188	2	Kifap3
Thbs2	2.08781e-191	6.75756	0.862	0.646	6.77535e-187	2	Thbs2
Bicc11	4.77248e-188	1.47492	0.758	0.48	1.54877e-183	2	Bicc1
Gpc3	8.46238e-187	2.75751	0.994	0.876	2.74621e-182	2	Gpc3
Dcn	3.26132e-183	24.7394	0.992	0.913	1.05836e-178	2	Dcn
Rasl11b	3.69082e-183	4.03737	0.557	0.28	1.19775e-178	2	Rasl11b
Adam33	8.23188e-178	4.75624	0.696	0.428	2.67141e-173	2	Adam33
Ralgps2	2.98774e-174	3.67139	0.467	0.228	9.69582e-170	2	Ralgps2
Gm26523	2.35058e-167	1.61407	0.399	0.17	7.62809e-163	2	Gm26523
Rhoj	8.01417e-166	3.56367	0.76	0.49	2.60076e-161	2	Rhoj
Nhs	5.55336e-164	1.15312	0.359	0.142	1.80218e-159	2	Nhs
Nfix	1.32833e-161	4.10572	0.874	0.675	4.31071e-157	2	Nfix
Smoc2	6.5044e-156	2.49399	0.709	0.463	2.11081e-151	2	Smoc2
Epha3	2.00457e-155	1.45511	0.446	0.207	6.50524e-151	2	Epha3
Fgf18	9.00193e-153	1.44055	0.317	0.118	2.92131e-148	2	Fgf18
Zic11	1.44859e-149	2.7839	0.584	0.364	4.70095e-145	2	Zic1
Fibin	2.02497e-149	25.7575	0.786	0.575	6.57142e-145	2	Fibin
Foxp2	2.46965e-147	2.11851	0.752	0.503	8.0145e-143	2	Foxp2
Tox1	6.75328e-143	0.597478	0.374	0.162	2.19157e-138	2	Tox
Bend5	3.64759e-134	1.13145	0.463	0.233	1.18372e-129	2	Bend5
Zfhx4	4.64872e-131	4.82941	0.781	0.563	1.5086e-126	2	Zfhx4
Uchl11	9.12303e-129	1.27176	0.39	0.186	2.96061e-124	2	Uchl1
Svep11	1.53667e-126	0.745306	0.451	0.229	4.98679e-122	2	Svep1
Sema5a1	3.07056e-126	0.590149	0.519	0.277	9.96457e-122	2	Sema5a
Adgrl31	4.6194e-124	0.376363	0.317	0.132	1.49909e-119	2	Adgrl3
P4ha3	3.55065e-118	1.32911	0.752	0.531	1.15226e-113	2	P4ha3
Gstt1	3.65358e-111	0.35558	0.408	0.204	1.18566e-106	2	Gstt1
Arap11	6.34712e-111	1.30636	0.59	0.376	2.05977e-106	2	Arap1
En1	8.23403e-111	1.97281	0.527	0.315	2.67211e-106	2	En1
Mxra7	5.51454e-109	0.579492	0.546	0.335	1.78958e-104	2	Mxra7
6330403K07Rik	7.20618e-107	1.66364	0.491	0.286	2.33855e-102	2	6330403K07Rik
Zic4	7.70927e-106	0.408769	0.26	0.106	2.50181e-101	2	Zic4
Grb10	8.41664e-100	7.09611	0.97	0.852	2.73137e-95	2	Grb10
Gatsl3	1.82338e-95	0.828579	0.378	0.199	5.91722e-91	2	Gatsl3
Clmp	2.9297e-95	1.93454	0.805	0.611	9.50745e-91	2	Clmp
Trabd2b	2.74567e-94	0.98362	0.373	0.197	8.91025e-90	2	Trabd2b
Ltbp2	1.29247e-91	0.385531	0.292	0.133	4.19431e-87	2	Ltbp2
Ypel31	7.57529e-88	0.401001	0.794	0.632	2.45833e-83	2	Ypel3
Arhgap28	4.52682e-86	0.446141	0.363	0.191	1.46904e-81	2	Arhgap28
Fxyd6	3.92685e-85	0.62729	0.479	0.292	1.27434e-80	2	Fxyd6
Zfp5031	9.57157e-85	0.739907	0.403	0.225	3.10617e-80	2	Zfp503
Wnt111	3.27782e-83	0.401465	0.263	0.12	1.06372e-78	2	Wnt11
Nfia	1.39448e-82	12.7024	0.787	0.607	4.52536e-78	2	Nfia
Cdon	6.13477e-80	0.51051	0.369	0.203	1.99086e-75	2	Cdon
Wnt5a1	1.42673e-78	0.841018	0.353	0.189	4.63004e-74	2	Wnt5a
Strbp	1.20795e-76	0.6448	0.455	0.282	3.92005e-72	2	Strbp
Col12a1	2.24921e-76	1.7566	0.894	0.774	7.29915e-72	2	Col12a1
Svil	5.76191e-72	1.11255	0.651	0.48	1.86985e-67	2	Svil
Ahnak	6.56586e-72	16.2777	0.966	0.879	2.13075e-67	2	Ahnak
Loxl1	3.73123e-69	3.053	0.824	0.607	1.21086e-64	2	Loxl1
Ebf31	1.18023e-68	0.273412	0.279	0.14	3.83007e-64	2	Ebf3
Ghr1	6.08047e-66	0.578365	0.509	0.337	1.97323e-61	2	Ghr
Zfp462	1.47722e-65	8.43734	0.382	0.228	4.79386e-61	2	Zfp462
Ccdc102a1	4.34297e-64	0.448792	0.537	0.368	1.40938e-59	2	Ccdc102a
Arhgef25	2.17708e-62	0.736536	0.723	0.572	7.06506e-58	2	Arhgef25
Adgrg6	4.61051e-62	0.291223	0.309	0.168	1.4962e-57	2	Adgrg6
Rai14	4.1716e-60	0.320087	0.506	0.348	1.35377e-55	2	Rai14
Wls1	6.99307e-60	1.44162	0.831	0.706	2.26939e-55	2	Wls
Tbxa2r	4.42623e-59	0.461475	0.253	0.131	1.4364e-54	2	Tbxa2r
Ptgfrn	8.80158e-59	0.452746	0.408	0.257	2.85629e-54	2	Ptgfrn
Pxdn1	1.31872e-57	1.29489	0.488	0.333	4.27953e-53	2	Pxdn
Cnn2	4.16781e-55	4.07132	0.838	0.736	1.35254e-50	2	Cnn2
Zfp521	5.61915e-55	1.01744	0.391	0.247	1.82353e-50	2	Zfp521
Fzd1	6.86076e-55	1.11502	0.404	0.261	2.22645e-50	2	Fzd1
Thbs1	3.04502e-54	1.17387	0.731	0.537	9.88169e-50	2	Thbs1
Tapbp1	1.47204e-53	0.679574	0.539	0.391	4.77705e-49	2	Tapbp
Jund	1.27767e-52	7.25198	0.913	0.931	4.14628e-48	2	Jund
Col6a1	2.93171e-52	10.1925	0.982	0.866	9.514e-48	2	Col6a1
Mdfic	5.3245e-52	0.356307	0.482	0.339	1.72791e-47	2	Mdfic
Tagln	3.91072e-51	64.7575	0.402	0.271	1.26911e-46	2	Tagln
Itgbl1	6.94297e-51	2.52007	0.275	0.157	2.25313e-46	2	Itgbl1
Chpf	9.48602e-51	1.09239	0.734	0.595	3.0784e-46	2	Chpf
Igsf101	1.88886e-49	0.689252	0.637	0.472	6.12972e-45	2	Igsf10
Ephb3	5.49336e-49	0.424074	0.337	0.208	1.7827e-44	2	Ephb3
Ephb2	1.4478e-48	0.572879	0.351	0.22	4.69841e-44	2	Ephb2
Npdc1	2.08937e-47	0.94591	0.652	0.496	6.78043e-43	2	Npdc1
Sema3a1	2.29855e-47	0.561221	0.319	0.194	7.45927e-43	2	Sema3a
Lipa	2.92739e-47	1.55927	0.427	0.29	9.49997e-43	2	Lipa
Ctf1	7.48429e-46	0.324552	0.253	0.142	2.4288e-41	2	Ctf1
Gstm21	1.35471e-45	0.615511	0.492	0.346	4.39632e-41	2	Gstm2
Limch1	9.20184e-44	1.97505	0.278	0.165	2.98618e-39	2	Limch1
Pard3b	1.08371e-43	0.381516	0.316	0.195	3.51686e-39	2	Pard3b
Samd4	1.2832e-43	0.663813	0.462	0.327	4.16423e-39	2	Samd4
P3h3	1.29978e-43	3.3797	0.8	0.686	4.21803e-39	2	P3h3
Zfp354c	1.73052e-43	0.457599	0.37	0.243	5.61589e-39	2	Zfp354c
Lrp1	2.01213e-43	3.50058	0.77	0.645	6.52977e-39	2	Lrp1
Tpm1	6.83884e-42	12.7575	0.908	0.852	2.21934e-37	2	Tpm1
Lrig3	2.13223e-41	0.300591	0.335	0.218	6.9195e-37	2	Lrig3
Reck	8.32854e-40	2.60456	0.511	0.375	2.70278e-35	2	Reck
Pcsk5	1.00656e-39	0.530407	0.363	0.245	3.26649e-35	2	Pcsk5
Pdgfra	2.22055e-39	0.693706	0.554	0.422	7.20613e-35	2	Pdgfra
Cdc42bpa	2.36897e-38	0.753752	0.426	0.305	7.68779e-34	2	Cdc42bpa
Spc24	2.42942e-38	1.143	0.226	0.344	7.88395e-34	2	Spc24
Glis2	3.80498e-38	0.476493	0.328	0.215	1.23479e-33	2	Glis2
Homer2	3.8468e-38	0.290633	0.256	0.153	1.24836e-33	2	Homer2
Rab30	2.03149e-37	0.257555	0.307	0.196	6.59258e-33	2	Rab30
Fndc1	2.16368e-36	2.45306	0.453	0.325	7.02157e-32	2	Fndc1
Trio	4.44001e-36	0.617073	0.562	0.417	1.44087e-31	2	Trio
Peak1	5.38031e-36	0.414231	0.354	0.241	1.74602e-31	2	Peak1
Apbb2	3.40654e-35	2.3514	0.552	0.412	1.10549e-30	2	Apbb2
Arxes2	5.47602e-35	0.727524	0.394	0.276	1.77708e-30	2	Arxes2
Nudcd2	3.44185e-34	4.72434	0.547	0.638	1.11695e-29	2	Nudcd2
Nucb21	2.78734e-33	0.841492	0.766	0.64	9.04549e-29	2	Nucb2
Wnt9a	6.69412e-33	2.65247	0.255	0.158	2.17238e-28	2	Wnt9a
Tenm3	7.13666e-33	1.71075	0.612	0.476	2.31599e-28	2	Tenm3
Cavin3	4.93249e-32	7.11364	0.487	0.392	1.60069e-27	2	Cavin3
Setbp1	4.94599e-32	0.355774	0.322	0.216	1.60507e-27	2	Setbp1
Fzd2	9.8222e-32	0.296854	0.613	0.498	3.1875e-27	2	Fzd2
Irf2bpl	2.0597e-30	0.572042	0.472	0.363	6.68415e-26	2	Irf2bpl
Rab18	2.38879e-30	0.251146	0.877	0.821	7.75212e-26	2	Rab18
St3gal5	1.07675e-29	0.460755	0.29	0.398	3.49426e-25	2	St3gal5
Tspan61	1.26596e-29	1.18712	0.72	0.586	4.10829e-25	2	Tspan6
H2afy2	4.95944e-29	1.88677	0.69	0.575	1.60944e-24	2	H2afy2
Kcnq1ot1	5.72428e-29	1.73419	0.931	0.836	1.85764e-24	2	Kcnq1ot1
Fbxl71	8.31349e-29	0.644336	0.258	0.167	2.69789e-24	2	Fbxl7
Rbfox2	2.69728e-28	0.256935	0.658	0.561	8.75322e-24	2	Rbfox2
Parva	2.53887e-27	1.45734	0.548	0.445	8.23914e-23	2	Parva
Adamts10	5.90191e-27	0.386143	0.386	0.284	1.91529e-22	2	Adamts10
Tcf7l21	2.85257e-26	1.4308	0.564	0.459	9.25715e-22	2	Tcf7l2
Nxn	3.50666e-26	0.485566	0.475	0.375	1.13798e-21	2	Nxn
Tgfbr21	8.86256e-26	0.73787	0.465	0.357	2.87608e-21	2	Tgfbr2
Cdk141	1.93839e-25	0.598016	0.376	0.276	6.29046e-21	2	Cdk14
C1qtnf2	2.9178e-25	0.377449	0.532	0.44	9.46885e-21	2	C1qtnf2
Ltbp3	2.93795e-25	2.21452	0.422	0.316	9.53423e-21	2	Ltbp3
Cenpa	5.28549e-25	8.59177	0.256	0.345	1.71525e-20	2	Cenpa
Hebp21	5.73381e-25	0.259869	0.374	0.274	1.86074e-20	2	Hebp2
Bet1l1	8.25855e-25	0.267724	0.77	0.67	2.68007e-20	2	Bet1l
Igdcc4	1.1645e-24	0.320541	0.389	0.29	3.77902e-20	2	Igdcc4
Clip3	1.8511e-24	0.254895	0.329	0.236	6.00719e-20	2	Clip3
Tns3	4.28247e-24	0.351923	0.48	0.377	1.38975e-19	2	Tns3
Sertad4	1.62779e-23	0.296754	0.303	0.213	5.28252e-19	2	Sertad4
Igf1r	2.96263e-23	0.907571	0.482	0.383	9.61434e-19	2	Igf1r
Ifi27	4.81485e-23	0.273881	0.732	0.638	1.56252e-18	2	Ifi27
Rsrp1	5.61139e-23	1.04101	0.947	0.902	1.82101e-18	2	Rsrp1
3632451O06Rik1	6.13533e-23	0.325908	0.372	0.276	1.99104e-18	2	3632451O06Rik
Tead1	7.92468e-23	0.598824	0.372	0.279	2.57172e-18	2	Tead1
Smarca11	1.24417e-22	0.772055	0.467	0.368	4.03757e-18	2	Smarca1
Nfatc4	1.28679e-22	0.340717	0.449	0.346	4.17589e-18	2	Nfatc4
Lpar11	2.32596e-22	0.574451	0.735	0.604	7.54819e-18	2	Lpar1
Msx2	4.58206e-22	1.80039	0.371	0.283	1.48697e-17	2	Msx2
Bfar	8.71859e-22	0.868538	0.632	0.552	2.82936e-17	2	Bfar
Guf1	1.86114e-21	0.303377	0.369	0.278	6.03976e-17	2	Guf1
Tmem1001	1.53352e-20	2.66749	0.335	0.425	4.97656e-16	2	Tmem100
Vcan	1.8963e-20	1.69325	0.699	0.576	6.15388e-16	2	Vcan
Eva1b	2.20205e-20	4.12668	0.854	0.781	7.1461e-16	2	Eva1b
Gtf2a2	2.73478e-20	0.785198	0.689	0.739	8.8749e-16	2	Gtf2a2
Myh9	3.14021e-20	0.739641	0.221	0.311	1.01906e-15	2	Myh9
Ltbp4	3.90507e-20	0.324665	0.416	0.329	1.26727e-15	2	Ltbp4
Prr51	5.02842e-19	0.252293	0.397	0.31	1.63182e-14	2	Prr5
Arhgap5	6.67206e-19	0.326964	0.64	0.55	2.16522e-14	2	Arhgap5
Myl6	7.33884e-19	6.75751	0.995	0.995	2.3816e-14	2	Myl6
Adamtsl11	7.42016e-19	0.400016	0.39	0.294	2.40799e-14	2	Adamtsl1
Lix1l	1.00096e-18	0.305698	0.499	0.402	3.24831e-14	2	Lix1l
Cbx61	2.0084e-18	0.384908	0.523	0.433	6.51766e-14	2	Cbx6
Twist1	2.04237e-18	1.11862	0.505	0.424	6.62791e-14	2	Twist1
Zfp207	3.44461e-18	0.578982	0.615	0.674	1.11785e-13	2	Zfp207
Nedd4	1.07899e-17	2.72389	0.987	0.922	3.50153e-13	2	Nedd4
Abhd14a	1.34202e-17	0.55778	0.623	0.538	4.35513e-13	2	Abhd14a
Il17rc1	1.62168e-17	0.326277	0.283	0.208	5.26268e-13	2	Il17rc
Chmp2b	2.68772e-17	1.59026	0.612	0.526	8.72218e-13	2	Chmp2b
Nfic	1.29083e-16	1.69963	0.746	0.664	4.189e-12	2	Nfic
Zfp580	3.09119e-16	0.525783	0.351	0.274	1.00315e-11	2	Zfp580
Ssrp1	4.27521e-16	3.42011	0.669	0.705	1.38739e-11	2	Ssrp1
1700025G04Rik	1.03659e-15	0.784438	0.579	0.492	3.36393e-11	2	1700025G04Rik
Pbx1	4.09479e-15	0.807466	0.624	0.532	1.32884e-10	2	Pbx1
Arf4	7.83094e-15	0.259938	0.994	0.973	2.5413e-10	2	Arf4
Sfxn31	9.87625e-15	1.14088	0.431	0.356	3.20504e-10	2	Sfxn3
Cavin11	1.671e-14	1.49677	0.4	0.317	5.42274e-10	2	Cavin1
Psip1	2.46233e-14	0.892722	0.597	0.646	7.99076e-10	2	Psip1
Igfbp61	3.02541e-14	0.739318	0.318	0.369	9.81805e-10	2	Igfbp6
Rad21	7.59722e-14	1.28691	0.406	0.47	2.46545e-09	2	Rad21
Ift27	8.31114e-14	0.44581	0.54	0.461	2.69713e-09	2	Ift27
Pcmtd1	1.0036e-13	0.389997	0.383	0.314	3.25689e-09	2	Pcmtd1
Cgnl1	1.87084e-13	0.319193	0.3	0.234	6.07124e-09	2	Cgnl1
Scaf11	1.98581e-13	16.6267	0.625	0.673	6.44436e-09	2	Scaf11
Cttn	2.07446e-13	0.525613	0.655	0.567	6.73203e-09	2	Cttn
Gm9844	1.23178e-12	0.329698	0.482	0.41	3.99738e-08	2	Gm9844
Rab10	1.62915e-12	0.767492	0.655	0.712	5.28691e-08	2	Rab10
Myl12b	2.47068e-12	0.959982	0.719	0.65	8.01785e-08	2	Myl12b
Phf14	2.60602e-12	0.326193	0.533	0.458	8.45706e-08	2	Phf14
Foxn3	2.67e-12	0.76603	0.507	0.439	8.66468e-08	2	Foxn3
Ltv1	3.0698e-12	1.76152	0.301	0.368	9.96212e-08	2	Ltv1
Arhgef40	4.93928e-12	1.02851	0.395	0.328	1.6029e-07	2	Arhgef40
Syde1	1.37896e-11	0.36025	0.269	0.209	4.47499e-07	2	Syde1
Gins2	5.2763e-11	1.76657	0.315	0.37	1.71227e-06	2	Gins2
Rhobtb3	9.36924e-11	0.258658	0.381	0.319	3.04051e-06	2	Rhobtb3
Rbms2	2.36282e-10	0.682169	0.531	0.473	7.66784e-06	2	Rbms2
Ift46	4.63269e-10	0.303594	0.417	0.358	1.5034e-05	2	Ift46
Isoc1	5.66907e-10	0.432036	0.394	0.338	1.83972e-05	2	Isoc1
Klhl22	3.43773e-09	0.390569	0.4	0.341	0.000111561	2	Klhl22
Myh101	4.19253e-09	1.35804	0.6	0.532	0.000136056	2	Myh10
Morf4l2	4.98702e-09	0.744335	0.979	0.963	0.000161839	2	Morf4l2
Hook31	5.11444e-09	0.34073	0.525	0.465	0.000165974	2	Hook3
Ptrf	7.43024e-09	7.54552	0.401	0.357	0.000241126	2	Ptrf
Tbl1x1	9.22963e-09	0.442352	0.6	0.541	0.00029952	2	Tbl1x
Pygb	1.58449e-08	0.764356	0.423	0.365	0.000514198	2	Pygb
2700094K13Rik	2.94214e-08	2.66355	0.396	0.431	0.000954785	2	2700094K13Rik
Sptan11	3.23687e-07	1.07929	0.514	0.455	0.0105043	2	Sptan1
Stx8	5.0864e-07	0.259591	0.456	0.407	0.0165064	2	Stx8
Lsm14a	2.45191e-06	1.47171	0.479	0.529	0.0795694	2	Lsm14a
Bcl7c	3.5477e-06	0.473822	0.759	0.705	0.11513	2	Bcl7c
Rab9	3.60675e-06	0.31831	0.57	0.523	0.117046	2	Rab9
Penk1	4.04548e-06	1.70087	0.301	0.255	0.131284	2	Penk
Ski	7.11423e-06	0.445915	0.534	0.489	0.230871	2	Ski
Hadhb	9.3927e-06	0.322311	0.473	0.511	0.304812	2	Hadhb
Smc6	1.14254e-05	2.94889	0.673	0.697	0.370778	2	Smc6
Mcrip11	1.80387e-05	0.302268	0.444	0.405	0.585392	2	Mcrip1
Snx4	1.92317e-05	0.335737	0.59	0.547	0.624108	2	Snx4
Reep3	2.25946e-05	1.21724	0.586	0.551	0.733241	2	Reep3
Capn21	2.8005e-05	0.285234	0.663	0.617	0.908819	2	Capn2
Dynlrb1	3.0448e-05	1.49961	0.935	0.93	0.988099	2	Dynlrb1
Eif2a	3.85681e-05	0.907124	0.551	0.58	1	2	Eif2a
Smc3	0.000148778	1.57793	0.721	0.728	1	2	Smc3
Usp19	0.000175731	5.65246	0.22	0.256	1	2	Usp19
Eif1b	0.000188183	5.46864	0.696	0.726	1	2	Eif1b
Cnep1r11	0.000211679	0.455492	0.537	0.497	1	2	Cnep1r1
Inafm1	0.00023596	0.555368	0.37	0.335	1	2	Inafm1
Rps20	0.000238844	6.06705	1	0.999	1	2	Rps20
Nt5c3b	0.000243233	0.291269	0.554	0.513	1	2	Nt5c3b
Asap1	0.000255392	0.334267	0.564	0.55	1	2	Asap1
Hn1	0.000518752	5.42307	0.372	0.397	1	2	Hn1
Selenow	0.000574816	3.52112	0.5	0.468	1	2	Selenow
Rbm4b	0.00075869	1.50483	0.685	0.646	1	2	Rbm4b
Evl	0.000872701	0.504488	0.422	0.386	1	2	Evl
Snrnp48	0.00112108	0.915395	0.349	0.377	1	2	Snrnp48
0610007P14Rik1	0.00113237	0.426079	0.315	0.34	1	2	0610007P14Rik
Fam114a1	0.00128929	0.295627	0.668	0.612	1	2	Fam114a1
Gls	0.00145464	2.72915	0.416	0.384	1	2	Gls
Ndrg41	0.00148155	0.315492	0.254	0.221	1	2	Ndrg4
Tmem245	0.00180913	1.88446	0.227	0.253	1	2	Tmem245
Trappc3	0.00263371	0.569726	0.628	0.6	1	2	Trappc3
Ing1	0.00577783	0.721393	0.412	0.431	1	2	Ing1
Gatad2b	0.00709927	0.551291	0.478	0.451	1	2	Gatad2b
Flna	0.00725305	1.40101	0.575	0.596	1	2	Flna
Anapc11	0.00777765	2.43398	0.897	0.859	1	2	Anapc11
E2f1	0.00837296	1.00379	0.241	0.262	1	2	E2f1
Col2a1	0	128.136	0.988	0.577	0	3	Col2a1
Matn1	0	107.138	0.935	0.313	0	3	Matn1
Col11a1	0	101.145	0.996	0.759	0	3	Col11a1
Col9a3	0	81.8989	0.995	0.533	0	3	Col9a3
Mgp	0	74.1384	1	0.945	0	3	Mgp
3110079O15Rik	0	67.8251	0.975	0.273	0	3	3110079O15Rik
Fos	0	65.1384	0.984	0.92	0	3	Fos
Klf2	0	62.1375	0.951	0.783	0	3	Klf2
Jun	0	57.0115	0.946	0.818	0	3	Jun
Cyr61	0	54.1316	0.913	0.679	0	3	Cyr61
Cytl1	0	47.1184	0.77	0.079	0	3	Cytl1
Hapln1	0	46.1389	0.968	0.303	0	3	Hapln1
Acan	0	43.1186	0.928	0.311	0	3	Acan
Cnmd	0	38.1498	0.812	0.196	0	3	Cnmd
Fosb	0	35.1385	0.894	0.498	0	3	Fosb
Mia	0	33.1421	0.994	0.451	0	3	Mia
Cd9	0	28.5578	0.982	0.813	0	3	Cd9
S100b	0	26.1979	0.909	0.359	0	3	S100b
Errfi1	0	25.203	0.737	0.304	0	3	Errfi1
Col9a1	0	25.1341	0.994	0.318	0	3	Col9a1
Sox9	0	25.1168	0.867	0.173	0	3	Sox9
Ucma	0	23.2804	0.407	0.035	0	3	Ucma
Egr1	0	22.7121	0.918	0.714	0	3	Egr1
Matn3	0	20.2308	0.667	0.048	0	3	Matn3
Comp	0	19.9029	0.831	0.063	0	3	Comp
Col27a1	0	19.0011	0.874	0.399	0	3	Col27a1
S100a1	0	17.9044	0.766	0.299	0	3	S100a1
Col9a2	0	17.1386	0.996	0.439	0	3	Col9a2
Neat1	0	15.0373	0.839	0.349	0	3	Neat1
Papss2	0	13.3908	0.693	0.265	0	3	Papss2
Nr4a1	0	13.0452	0.867	0.451	0	3	Nr4a1
Peg3	0	12.8249	0.989	0.869	0	3	Peg3
Wwp2	0	11.883	0.726	0.261	0	3	Wwp2
Scrg1	0	11.8679	0.649	0.039	0	3	Scrg1
Nfatc2	0	11.4559	0.403	0.079	0	3	Nfatc2
Bnip3	0	10.7678	0.71	0.312	0	3	Bnip3
4930523C07Rik	0	10.305	0.808	0.15	0	3	4930523C07Rik
Sorbs2	0	8.98894	0.855	0.068	0	3	Sorbs2
Pcolce2	0	8.98858	0.654	0.067	0	3	Pcolce2
Msi2	0	8.83593	0.828	0.224	0	3	Msi2
Sox5	0	8.77654	0.787	0.091	0	3	Sox5
Sdc4	0	8.48594	0.887	0.393	0	3	Sdc4
Susd5	0	8.43804	0.735	0.028	0	3	Susd5
Fgfr3	0	8.35441	0.722	0.1	0	3	Fgfr3
Fzd9	0	8.26068	0.848	0.103	0	3	Fzd9
Plod2	0	8.0599	0.893	0.468	0	3	Plod2
Ncmap	0	7.89778	0.744	0.035	0	3	Ncmap
Selenok	0	7.30063	0.811	0.425	0	3	Selenok
Tiam2	0	7.22899	0.445	0.1	0	3	Tiam2
Map9	0	6.90186	0.395	0.062	0	3	Map9
Fbxo2	0	6.86166	0.418	0.028	0	3	Fbxo2
Pde4b	0	6.83927	0.47	0.106	0	3	Pde4b
Runx1	0	6.52868	0.706	0.295	0	3	Runx1
Meltf	0	6.52111	0.573	0.025	0	3	Meltf
Dhx58os	0	6.06118	0.62	0.027	0	3	Dhx58os
Metrn	0	6.03011	0.634	0.232	0	3	Metrn
Lmcd1	0	5.96208	0.415	0.095	0	3	Lmcd1
Chadl	0	5.86617	0.72	0.084	0	3	Chadl
Golph3	0	5.81854	0.823	0.506	0	3	Golph3
Stk39	0	5.4473	0.595	0.194	0	3	Stk39
Loxl3	0	5.31985	0.715	0.172	0	3	Loxl3
Egr2	0	5.29541	0.534	0.135	0	3	Egr2
Creb3l2	0	5.23929	0.786	0.378	0	3	Creb3l2
Zfp36	0	5.19656	0.787	0.42	0	3	Zfp36
Alx1	0	5.16657	0.798	0.373	0	3	Alx1
Prelp	0	5.08612	0.776	0.251	0	3	Prelp
Zbtb20	0	5.00931	0.746	0.248	0	3	Zbtb20
Trib1	0	4.85256	0.466	0.094	0	3	Trib1
1190002N15Rik	0	4.76893	0.731	0.187	0	3	1190002N15Rik
Unc5c	0	4.49337	0.69	0.108	0	3	Unc5c
Matn4	0	4.46867	0.971	0.251	0	3	Matn4
Csgalnact1	0	4.32428	0.584	0.058	0	3	Csgalnact1
Slc35d1	0	4.01726	0.522	0.098	0	3	Slc35d1
Gdf10	0	3.94869	0.641	0.25	0	3	Gdf10
Cspg4	0	3.88906	0.626	0.193	0	3	Cspg4
Junb	0	3.87377	0.953	0.829	0	3	Junb
Rflna	0	3.6456	0.574	0.069	0	3	Rflna
Sgk1	0	3.34391	0.596	0.222	0	3	Sgk1
Slc26a2	0	3.24752	0.597	0.16	0	3	Slc26a2
Sdk2	0	3.22205	0.622	0.092	0	3	Sdk2
Ppp1r1b	0	3.20048	0.284	0.011	0	3	Ppp1r1b
Scin	0	3.10729	0.503	0.022	0	3	Scin
Edil3	0	3.0431	0.707	0.231	0	3	Edil3
Nr4a3	0	2.90125	0.357	0.052	0	3	Nr4a3
Tpd52l1	0	2.82808	0.542	0.139	0	3	Tpd52l1
Efcab1	0	2.80626	0.531	0.067	0	3	Efcab1
Acot1	0	2.70283	0.597	0.147	0	3	Acot1
Nqo1	0	2.68926	0.438	0.06	0	3	Nqo1
Trpv4	0	2.61695	0.567	0.086	0	3	Trpv4
Chst11	0	2.53559	0.451	0.055	0	3	Chst11
Ier2	0	2.45387	0.946	0.79	0	3	Ier2
Zfp385b	0	2.39297	0.388	0.058	0	3	Zfp385b
Rlbp1	0	2.32395	0.373	0.013	0	3	Rlbp1
Chac1	0	2.28137	0.333	0.048	0	3	Chac1
Stk26	0	2.13333	0.439	0.038	0	3	Stk26
Xylt1	0	2.00441	0.447	0.059	0	3	Xylt1
Sorbs1	0	1.95343	0.47	0.028	0	3	Sorbs1
Ankrd28	0	1.72852	0.427	0.06	0	3	Ankrd28
Adgrg61	0	1.68699	0.501	0.152	0	3	Adgrg6
Fgfrl1	0	1.62259	0.428	0.072	0	3	Fgfrl1
Foxc1	0	1.46891	0.558	0.163	0	3	Foxc1
Proser2	0	1.439	0.359	0.048	0	3	Proser2
Kif21a	0	1.34192	0.408	0.083	0	3	Kif21a
Cmtm5	0	1.26825	0.349	0.014	0	3	Cmtm5
Pygl	0	1.24331	0.462	0.126	0	3	Pygl
Sox61	0	1.18149	0.645	0.216	0	3	Sox6
Fry	0	1.14033	0.453	0.063	0	3	Fry
Eya1	0	0.990778	0.375	0.07	0	3	Eya1
Magel2	0	0.976667	0.274	0.033	0	3	Magel2
Slc16a4	0	0.91242	0.375	0.026	0	3	Slc16a4
St3gal6	0	0.892991	0.49	0.122	0	3	St3gal6
Ninj2	0	0.843665	0.27	0.007	0	3	Ninj2
Rab11fip4	0	0.837878	0.338	0.03	0	3	Rab11fip4
Scube3	0	0.827277	0.35	0.066	0	3	Scube3
Crispld1	0	0.794626	0.686	0.249	0	3	Crispld1
Tgm2	0	0.522809	0.369	0.063	0	3	Tgm2
Irs2	1.38014e-305	2.61863	0.452	0.128	4.47882e-301	3	Irs2
Crim1	6.15606e-301	0.955393	0.456	0.126	1.99776e-296	3	Crim1
Enpp2	8.72479e-300	3.03536	0.508	0.159	2.83137e-295	3	Enpp2
Csrnp1	7.63731e-298	3.20565	0.593	0.23	2.47846e-293	3	Csrnp1
Maff	1.84533e-295	12.7739	0.589	0.235	5.98845e-291	3	Maff
Gpc6	5.1173e-293	0.318087	0.721	0.338	1.66067e-288	3	Gpc6
Pdlim5	6.13423e-290	3.55241	0.469	0.142	1.99068e-285	3	Pdlim5
Vill	5.57225e-286	0.780079	0.382	0.091	1.80831e-281	3	Vill
Agpat4	8.35071e-286	1.01561	0.758	0.418	2.70997e-281	3	Agpat4
Rcan1	7.4754e-283	9.15118	0.612	0.28	2.42592e-278	3	Rcan1
Rcn2	1.77085e-273	6.56016	0.956	0.838	5.74677e-269	3	Rcn2
Prkg2	1.2667e-271	0.902329	0.268	0.046	4.11069e-267	3	Prkg2
Enho	1.45239e-270	0.945479	0.346	0.079	4.7133e-266	3	Enho
Id1	2.64702e-262	10.0541	0.771	0.452	8.59012e-258	3	Id1
Bex3	1.70804e-260	0.857107	0.74	0.384	5.54292e-256	3	Bex3
Tmem41b	2.15508e-260	5.9056	0.648	0.315	6.99366e-256	3	Tmem41b
Dnajb1	8.17055e-260	33.824	0.787	0.539	2.65151e-255	3	Dnajb1
Klhl21	2.72376e-259	0.948255	0.305	0.064	8.83913e-255	3	Klhl21
Fam20b	1.81056e-257	1.29114	0.447	0.141	5.87564e-253	3	Fam20b
Ahcyl2	5.00993e-253	6.81903	0.483	0.167	1.62582e-248	3	Ahcyl2
Rtraf	9.67234e-250	1.81698	0.765	0.416	3.13887e-245	3	Rtraf
Ldlrad3	2.93104e-248	0.965543	0.466	0.153	9.5118e-244	3	Ldlrad3
Soat1	1.11154e-242	1.6602	0.507	0.189	3.60716e-238	3	Soat1
1810058I24Rik	6.11269e-240	8.38713	0.951	0.891	1.98369e-235	3	1810058I24Rik
Serpine1	1.47242e-237	3.54118	0.277	0.058	4.77828e-233	3	Serpine1
Selenof	4.14213e-236	1.80674	0.789	0.423	1.3442e-231	3	Selenof
Eloc	4.32863e-228	0.989195	0.712	0.366	1.40473e-223	3	Eloc
Pde4dip	2.34847e-226	1.27017	0.501	0.19	7.62124e-222	3	Pde4dip
Ss18l2	2.13796e-223	5.24824	0.521	0.217	6.93811e-219	3	Ss18l2
Gfpt1	1.29492e-218	4.26555	0.742	0.464	4.20228e-214	3	Gfpt1
Pitpnc1	4.32688e-217	3.34786	0.649	0.332	1.40416e-212	3	Pitpnc1
Gm17056	5.15486e-212	4.97777	0.398	0.13	1.67285e-207	3	Gm17056
Atf4	6.51586e-209	8.33443	0.903	0.787	2.11453e-204	3	Atf4
Emilin1	1.77392e-208	2.01379	0.921	0.696	5.75673e-204	3	Emilin1
Trp53inp2	6.95048e-208	0.552009	0.289	0.069	2.25557e-203	3	Trp53inp2
Galnt18	2.60483e-199	0.56748	0.324	0.088	8.45318e-195	3	Galnt18
Tanc1	4.59304e-199	1.21997	0.433	0.152	1.49053e-194	3	Tanc1
Fam180a	1.68802e-198	16.9946	0.353	0.105	5.47796e-194	3	Fam180a
Nbdy	1.0814e-195	1.34001	0.591	0.272	3.50936e-191	3	Nbdy
Gfpt21	4.75844e-192	1.50266	0.454	0.169	1.54421e-187	3	Gfpt2
Tspan4	6.72253e-189	4.2677	0.771	0.505	2.1816e-184	3	Tspan4
Il17d	3.88568e-188	0.772118	0.348	0.106	1.26098e-183	3	Il17d
Mrc2	7.89582e-188	0.509098	0.662	0.344	2.56235e-183	3	Mrc2
Bhlhe40	6.00908e-187	6.87508	0.538	0.243	1.95007e-182	3	Bhlhe40
Bbx	2.30921e-186	1.22198	0.646	0.351	7.49385e-182	3	Bbx
Aif1l1	1.04263e-179	0.76464	0.337	0.102	3.38355e-175	3	Aif1l
Pim3	1.19884e-179	1.77551	0.531	0.253	3.89048e-175	3	Pim3
Tgoln1	4.96305e-179	1.40099	0.642	0.348	1.61061e-174	3	Tgoln1
Trim47	1.98822e-178	7.7921	0.638	0.344	6.45217e-174	3	Trim47
Pdia4	5.10149e-178	5.83034	0.857	0.733	1.65553e-173	3	Pdia4
Pak3	1.12804e-172	1.23058	0.324	0.1	3.66073e-168	3	Pak3
Siah2	6.13663e-171	1.38438	0.409	0.155	1.99146e-166	3	Siah2
Gpd2	1.11674e-170	2.35283	0.437	0.175	3.62406e-166	3	Gpd2
Tcf12	1.35015e-170	2.74687	0.8	0.544	4.3815e-166	3	Tcf12
Tshz21	2.37986e-170	1.56236	0.77	0.484	7.72312e-166	3	Tshz2
Spry2	3.51596e-170	9.98497	0.421	0.161	1.141e-165	3	Spry2
Ooep	1.4258e-168	0.853953	0.274	0.074	4.62702e-164	3	Ooep
Arsi	8.34243e-168	4.86361	0.652	0.342	2.70729e-163	3	Arsi
Slc44a2	2.60001e-167	1.62592	0.547	0.265	8.43754e-163	3	Slc44a2
Eef1akmt1	1.18117e-165	1.45263	0.449	0.183	3.83314e-161	3	Eef1akmt1
Sowahc	2.65876e-165	2.57451	0.3	0.09	8.62822e-161	3	Sowahc
Usp29	4.34592e-165	0.693963	0.333	0.107	1.41034e-160	3	Usp29
Pgk1	1.66101e-164	1.97213	0.688	0.424	5.39032e-160	3	Pgk1
Arl5b	8.25364e-164	2.21583	0.532	0.259	2.67847e-159	3	Arl5b
Fchsd2	3.65586e-162	1.35268	0.439	0.179	1.1864e-157	3	Fchsd2
Myo6	7.04861e-161	0.95173	0.472	0.204	2.28741e-156	3	Myo6
Mdfi	1.294e-158	0.681717	0.751	0.489	4.19929e-154	3	Mdfi
Ddx3x	3.57176e-158	1.61431	0.862	0.695	1.15911e-153	3	Ddx3x
Pantr1	1.67348e-157	0.778411	0.256	0.068	5.43078e-153	3	Pantr1
Ier3	2.3784e-157	1.13625	0.733	0.464	7.7184e-153	3	Ier3
Eid1	1.42622e-156	5.70328	0.892	0.769	4.62838e-152	3	Eid1
Peg101	1.96511e-156	1.0974	0.338	0.114	6.37716e-152	3	Peg10
Srbd1	3.44509e-156	0.858988	0.354	0.125	1.118e-151	3	Srbd1
Sobp	1.29987e-153	0.547432	0.315	0.101	4.21832e-149	3	Sobp
Six2	3.95753e-153	0.371626	0.483	0.207	1.2843e-148	3	Six2
Synpo	1.00818e-151	1.08564	0.394	0.154	3.27174e-147	3	Synpo
Zdbf21	2.29105e-151	1.25401	0.593	0.311	7.43493e-147	3	Zdbf2
Dnajb9	2.32912e-151	5.36888	0.768	0.533	7.55846e-147	3	Dnajb9
Naxe	3.701e-151	1.75818	0.61	0.307	1.20105e-146	3	Naxe
Washc3	3.90632e-151	0.957144	0.463	0.197	1.26768e-146	3	Washc3
Cryl1	8.47523e-150	0.818837	0.423	0.174	2.75038e-145	3	Cryl1
Slc35e3	1.44339e-149	0.657005	0.294	0.093	4.6841e-145	3	Slc35e3
Gem	3.4085e-145	5.04485	0.466	0.209	1.10613e-140	3	Gem
Ccnl1	5.85861e-145	3.76979	0.898	0.745	1.90123e-140	3	Ccnl1
Lgr4	7.90973e-145	1.2382	0.37	0.141	2.56687e-140	3	Lgr4
Gm17018	1.62365e-144	0.651568	0.358	0.13	5.26906e-140	3	Gm17018
Stat3	2.36858e-144	1.95705	0.688	0.446	7.68652e-140	3	Stat3
Mbnl2	8.69663e-144	1.89885	0.911	0.766	2.82223e-139	3	Mbnl2
Sned1	9.93438e-142	0.474618	0.283	0.087	3.2239e-137	3	Sned1
Mesd	5.87809e-141	0.800174	0.53	0.251	1.90756e-136	3	Mesd
Ddit3	1.19499e-139	3.89663	0.55	0.304	3.87797e-135	3	Ddit3
Mcl1	5.91114e-139	4.29359	0.702	0.456	1.91828e-134	3	Mcl1
Pam	6.11776e-137	6.02141	0.75	0.495	1.98534e-132	3	Pam
Dusp18	3.41579e-136	1.81524	0.348	0.134	1.10849e-131	3	Dusp18
Rock2	3.84314e-134	1.59507	0.678	0.452	1.24718e-129	3	Rock2
Zcchc6	2.85693e-133	0.459961	0.602	0.349	9.27129e-129	3	Zcchc6
Ing2	3.69452e-133	11.4424	0.574	0.332	1.19895e-128	3	Ing2
Bmp2	6.87876e-133	11.1381	0.374	0.154	2.2323e-128	3	Bmp2
Gm5617	5.84079e-131	1.1249	0.506	0.259	1.89545e-126	3	Gm5617
Coq10b	7.78531e-131	1.41423	0.564	0.313	2.52649e-126	3	Coq10b
Mtss1l	1.40013e-130	0.415531	0.279	0.091	4.5437e-126	3	Mtss1l
Impad1	4.02702e-130	3.40311	0.664	0.443	1.30685e-125	3	Impad1
Wfdc2	1.23938e-129	0.819084	0.273	0.088	4.02205e-125	3	Wfdc2
Hipk1	2.02404e-129	1.65031	0.419	0.186	6.56842e-125	3	Hipk1
Mrpl58	1.54447e-128	0.529743	0.499	0.239	5.01211e-124	3	Mrpl58
Tns2	2.01383e-128	0.728273	0.346	0.134	6.53529e-124	3	Tns2
AC160336.1	3.54144e-128	6.42024	0.568	0.286	1.14927e-123	3	AC160336.1
Pdcd4	5.12517e-128	2.17007	0.795	0.633	1.66322e-123	3	Pdcd4
B830012L14Rik1	1.04652e-127	1.61826	0.408	0.177	3.39618e-123	3	B830012L14Rik
Mllt3	1.66219e-125	0.790057	0.385	0.163	5.39414e-121	3	Mllt3
Yipf4	2.15711e-125	1.58981	0.883	0.743	7.00025e-121	3	Yipf4
Tmem30a	5.51208e-125	1.93196	0.715	0.493	1.78878e-120	3	Tmem30a
Ptprd	8.05276e-124	2.40749	0.378	0.627	2.61328e-119	3	Ptprd
Homer1	1.17663e-123	0.836336	0.294	0.106	3.8184e-119	3	Homer1
Itpr2	5.68015e-123	0.723819	0.292	0.104	1.84332e-118	3	Itpr2
Prickle1	8.02671e-123	1.05134	0.367	0.154	2.60483e-118	3	Prickle1
Sipa1l1	1.29289e-122	0.552959	0.317	0.117	4.1957e-118	3	Sipa1l1
Irs1	1.75838e-122	1.93452	0.507	0.272	5.70628e-118	3	Irs1
Rusc1	1.69484e-120	1.08238	0.367	0.156	5.50008e-116	3	Rusc1
Slc35b2	3.25024e-120	4.0433	0.758	0.607	1.05477e-115	3	Slc35b2
Ranbp2	2.59001e-119	0.95463	0.517	0.273	8.40509e-115	3	Ranbp2
Purb1	5.56944e-119	1.1888	0.641	0.409	1.8074e-114	3	Purb
Senp6	6.38136e-119	1.73655	0.79	0.605	2.07088e-114	3	Senp6
Slc7a1	1.05895e-118	0.860839	0.369	0.158	3.43649e-114	3	Slc7a1
Scarb2	5.51876e-118	0.929422	0.414	0.191	1.79095e-113	3	Scarb2
Dok1	8.59727e-118	1.29056	0.355	0.15	2.78999e-113	3	Dok1
Atxn7	5.09327e-117	3.21653	0.379	0.169	1.65287e-112	3	Atxn7
H1f0	6.88611e-117	37.1384	0.644	0.835	2.23468e-112	3	H1f0
Thbs31	1.33497e-115	0.594744	0.668	0.422	4.33225e-111	3	Thbs3
Stxbp61	2.36335e-114	0.540023	0.314	0.118	7.66953e-110	3	Stxbp6
Lysmd31	7.00863e-114	1.52458	0.591	0.367	2.27444e-109	3	Lysmd3
Tra2b	1.03429e-112	0.401857	0.955	0.86	3.35649e-108	3	Tra2b
Atxn1	8.75993e-112	0.875423	0.35	0.147	2.84277e-107	3	Atxn1
Noct	9.39911e-112	1.9952	0.256	0.088	3.0502e-107	3	Noct
Pon3	2.12902e-111	0.605169	0.254	0.086	6.90909e-107	3	Pon3
Gatd1	5.2993e-111	0.620121	0.451	0.214	1.71973e-106	3	Gatd1
Uba7	1.24825e-110	1.3705	0.353	0.153	4.05082e-106	3	Uba7
Adgra3	2.82604e-110	0.724312	0.318	0.127	9.17106e-106	3	Adgra3
Snhg61	7.03795e-110	1.49311	0.827	0.686	2.28396e-105	3	Snhg6
Ufd1	7.12687e-109	1.08399	0.344	0.142	2.31281e-104	3	Ufd1
Kank11	1.73936e-108	1.51337	0.382	0.166	5.64458e-104	3	Kank1
Cpne8	6.49902e-107	0.629673	0.487	0.25	2.10906e-102	3	Cpne8
Hpf1	2.04224e-105	1.00346	0.449	0.218	6.62747e-101	3	Hpf1
Srxn1	2.43189e-105	3.23189	0.304	0.125	7.89197e-101	3	Srxn1
Rlim	3.01894e-105	1.81174	0.614	0.394	9.79707e-101	3	Rlim
Arih1	8.10192e-105	6.65924	0.526	0.304	2.62924e-100	3	Arih1
Plscr1	9.26197e-105	4.04937	0.313	0.128	3.00569e-100	3	Plscr1
Top1	1.40287e-104	0.735269	0.897	0.798	4.5526e-100	3	Top1
Tsc22d2	2.80781e-104	1.91104	0.629	0.409	9.11191e-100	3	Tsc22d2
Nufip2	4.62812e-104	2.48908	0.588	0.355	1.50192e-99	3	Nufip2
Gcc1	9.0425e-104	0.601925	0.257	0.092	2.93447e-99	3	Gcc1
Ddx50	3.20649e-103	1.35386	0.817	0.678	1.04057e-98	3	Ddx50
Srpr	5.11904e-103	3.3211	0.855	0.721	1.66123e-98	3	Srpr
Luc7l2	1.16466e-102	1.07572	0.942	0.869	3.77955e-98	3	Luc7l2
Traf4	2.49229e-102	1.08062	0.451	0.232	8.08797e-98	3	Traf4
Smim271	9.46281e-100	0.639851	0.446	0.223	3.07087e-95	3	Smim27
Aff4	1.27679e-99	2.27969	0.669	0.447	4.14343e-95	3	Aff4
Clasp2	1.3127e-98	0.518177	0.326	0.139	4.25997e-94	3	Clasp2
Kdm5a	1.49368e-98	2.54451	0.665	0.456	4.8473e-94	3	Kdm5a
Kdm6b	1.77679e-98	13.1796	0.574	0.36	5.76603e-94	3	Kdm6b
Fam91a1	2.24499e-98	0.397293	0.268	0.1	7.28545e-94	3	Fam91a1
Nfe2l1	5.10513e-97	1.28669	0.62	0.411	1.65672e-92	3	Nfe2l1
Clk1	7.95776e-97	1.1237	0.854	0.693	2.58245e-92	3	Clk1
Fam129b	9.22087e-97	2.362	0.493	0.283	2.99236e-92	3	Fam129b
Amotl2	1.95535e-96	1.08511	0.496	0.285	6.3455e-92	3	Amotl2
Cstf3	2.04431e-95	1.61782	0.423	0.223	6.63419e-91	3	Cstf3
1700025G04Rik1	2.83113e-95	0.753825	0.683	0.484	9.18757e-91	3	1700025G04Rik
Phyh	3.48473e-95	1.12073	0.412	0.212	1.13087e-90	3	Phyh
Fndc3b1	1.02557e-94	1.67432	0.749	0.56	3.32819e-90	3	Fndc3b
Cdc42se1	3.27195e-94	1.57179	0.512	0.307	1.06181e-89	3	Cdc42se1
Rpl36a-ps11	8.45863e-94	0.674403	0.405	0.196	2.745e-89	3	Rpl36a-ps1
Cdkn1a	1.81598e-93	6.13841	0.659	0.432	5.89322e-89	3	Cdkn1a
Ubtd1	1.98364e-93	0.636507	0.391	0.193	6.4373e-89	3	Ubtd1
Mlec	2.78521e-93	3.55983	0.817	0.702	9.03855e-89	3	Mlec
Smim26	3.45401e-93	0.436238	0.309	0.128	1.1209e-88	3	Smim26
Vps281	6.93918e-93	0.270815	0.52	0.284	2.2519e-88	3	Vps28
Prkcsh	4.87504e-92	0.506746	0.857	0.754	1.58205e-87	3	Prkcsh
Mirg1	8.32152e-92	1.9826	0.379	0.181	2.7005e-87	3	Mirg
Srf	1.12967e-91	0.790195	0.336	0.152	3.66599e-87	3	Srf
Fbxo7	1.81932e-91	0.535882	0.313	0.136	5.90404e-87	3	Fbxo7
Klf9	2.57925e-91	5.72995	0.643	0.425	8.37018e-87	3	Klf9
Nav2	3.25552e-91	1.09995	0.279	0.111	1.05648e-86	3	Nav2
Mrpl17	3.61039e-91	1.43478	0.839	0.764	1.17164e-86	3	Mrpl17
Fxyd4	4.06044e-91	3.18487	0.271	0.106	1.31769e-86	3	Fxyd4
Tab2	2.62094e-90	1.16762	0.604	0.391	8.50547e-86	3	Tab2
Me1	3.65969e-90	1.51132	0.43	0.222	1.18764e-85	3	Me1
Ythdc1	3.77541e-90	2.19301	0.773	0.613	1.2252e-85	3	Ythdc1
Dynlt1f	7.21663e-90	1.84053	0.582	0.376	2.34194e-85	3	Dynlt1f
Ube2b	1.79568e-89	1.73325	0.918	0.876	5.82735e-85	3	Ube2b
Tram2	8.34287e-89	1.29734	0.418	0.223	2.70743e-84	3	Tram2
Ddx5	2.63121e-88	6.81826	0.985	0.966	8.53879e-84	3	Ddx5
Emp1	5.76728e-88	9.46517	0.84	0.813	1.8716e-83	3	Emp1
Ganab	9.25556e-88	1.11611	0.633	0.432	3.00361e-83	3	Ganab
Uxs1	3.13721e-86	1.15995	0.603	0.39	1.01809e-81	3	Uxs1
Gsdme	6.95373e-86	0.751262	0.324	0.146	2.25662e-81	3	Gsdme
Lnpep	3.16461e-85	0.568568	0.367	0.177	1.02698e-80	3	Lnpep
Rtkn	1.09867e-84	0.610611	0.361	0.176	3.56539e-80	3	Rtkn
Foxo3	4.84632e-84	0.705743	0.381	0.194	1.57273e-79	3	Foxo3
Vgll4	7.19656e-84	0.900334	0.589	0.388	2.33543e-79	3	Vgll4
Htatip2	2.28296e-83	0.490948	0.32	0.146	7.40867e-79	3	Htatip2
Hspb11	3.3693e-83	2.27374	0.711	0.547	1.0934e-78	3	Hspb11
Mcu	8.39167e-83	0.556488	0.36	0.177	2.72326e-78	3	Mcu
Arf2	2.20466e-82	1.74663	0.478	0.279	7.15457e-78	3	Arf2
Cop1	2.35195e-82	0.398527	0.288	0.122	7.63254e-78	3	Cop1
Tmbim1	3.68565e-82	1.58019	0.577	0.384	1.19607e-77	3	Tmbim1
Arih2	4.62757e-82	0.701493	0.382	0.198	1.50174e-77	3	Arih2
Zfp445	1.20955e-81	0.487075	0.294	0.128	3.92523e-77	3	Zfp445
Bag1	4.50974e-80	3.51424	0.893	0.858	1.4635e-75	3	Bag1
Midn	4.82071e-80	1.80771	0.513	0.316	1.56442e-75	3	Midn
Mbnl1	7.06203e-80	2.77725	0.693	0.546	2.29177e-75	3	Mbnl1
Tubb2a	1.24219e-79	17.367	0.744	0.633	4.03116e-75	3	Tubb2a
Eef1akmt2	3.18682e-79	0.402698	0.306	0.138	1.03419e-74	3	Eef1akmt2
Eloa1	6.80246e-79	0.38882	0.404	0.207	2.20753e-74	3	Eloa
Nsd31	7.51083e-79	0.652899	0.428	0.224	2.43742e-74	3	Nsd3
Mid1	8.59603e-79	1.11938	0.423	0.233	2.78958e-74	3	Mid1
Magoh	2.81069e-78	0.538228	0.806	0.701	9.12124e-74	3	Magoh
Naxd1	2.81386e-78	0.372863	0.394	0.199	9.13153e-74	3	Naxd
Slc27a3	9.98531e-78	1.39548	0.531	0.324	3.24043e-73	3	Slc27a3
BC005537	1.07859e-77	4.40125	0.721	0.538	3.50026e-73	3	BC005537
Rexo2	1.95226e-77	4.9097	0.775	0.705	6.33547e-73	3	Rexo2
Gng5	2.56076e-77	10.1346	0.974	0.979	8.31017e-73	3	Gng5
Wdr35	1.20756e-76	0.371961	0.252	0.104	3.91876e-72	3	Wdr35
Mapk1ip1l	2.5758e-76	2.41521	0.577	0.384	8.35898e-72	3	Mapk1ip1l
Rarg	3.81527e-76	0.530832	0.667	0.462	1.23813e-71	3	Rarg
Hikeshi	5.49947e-76	0.446291	0.419	0.222	1.78469e-71	3	Hikeshi
Snrnp481	6.97373e-76	1.38012	0.546	0.352	2.26312e-71	3	Snrnp48
Rin2	1.50439e-75	0.703819	0.44	0.247	4.88205e-71	3	Rin2
Bud23	4.93656e-75	0.462155	0.309	0.143	1.60201e-70	3	Bud23
Tmem98	7.52544e-75	0.43146	0.326	0.156	2.44216e-70	3	Tmem98
Msx21	8.88108e-75	0.796468	0.473	0.275	2.88209e-70	3	Msx2
Snai2	1.22284e-74	1.47651	0.442	0.257	3.96835e-70	3	Snai2
Virma	3.53126e-74	0.359212	0.294	0.133	1.14596e-69	3	Virma
Wdr60	6.10353e-74	0.843592	0.431	0.246	1.98072e-69	3	Wdr60
Nphp1	1.02684e-73	0.589692	0.341	0.172	3.3323e-69	3	Nphp1
Ago3	1.40911e-73	0.739421	0.338	0.17	4.57284e-69	3	Ago3
Csnk1a1	3.02308e-73	1.8945	0.914	0.849	9.81049e-69	3	Csnk1a1
Ap1g1	4.15429e-73	0.51121	0.372	0.196	1.34815e-68	3	Ap1g1
Herpud1	6.14097e-73	3.07322	0.685	0.523	1.99287e-68	3	Herpud1
Hmgcr	1.40854e-71	4.73297	0.428	0.251	4.57099e-67	3	Hmgcr
Elovl6	1.80738e-71	3.0722	0.438	0.248	5.8653e-67	3	Elovl6
Gm8797	2.27107e-71	1.80733	0.659	0.458	7.37008e-67	3	Gm8797
Ier5	3.00961e-71	4.16404	0.602	0.436	9.7668e-67	3	Ier5
Tnks	6.55724e-71	0.548853	0.334	0.167	2.12796e-66	3	Tnks
Slc4a7	1.16325e-70	0.447718	0.29	0.135	3.77498e-66	3	Slc4a7
Appbp2	7.71889e-70	1.90107	0.64	0.467	2.50493e-65	3	Appbp2
Peli1	1.38728e-69	1.84361	0.564	0.387	4.50199e-65	3	Peli1
Acsf2	3.60169e-69	0.521053	0.275	0.126	1.16882e-64	3	Acsf2
Fam216a	4.80279e-69	1.04972	0.462	0.278	1.5586e-64	3	Fam216a
Klhl24	7.63813e-69	0.541662	0.399	0.221	2.47873e-64	3	Klhl24
Pik3r1	1.84506e-68	8.05647	0.663	0.488	5.9876e-64	3	Pik3r1
Rerg	7.66767e-68	0.511226	0.294	0.137	2.48831e-63	3	Rerg
Slc25a36	1.04709e-67	0.722078	0.457	0.274	3.39802e-63	3	Slc25a36
Slc35a2	2.01576e-67	0.808075	0.658	0.501	6.54155e-63	3	Slc35a2
Clic4	2.36961e-67	1.15614	0.651	0.475	7.68986e-63	3	Clic4
Cry2	7.45534e-66	0.375676	0.291	0.141	2.41941e-61	3	Cry2
Casc4	1.07001e-65	0.926955	0.641	0.478	3.4724e-61	3	Casc4
Acbd3	1.08837e-65	1.78436	0.647	0.506	3.53197e-61	3	Acbd3
Clint1	1.10453e-65	1.52109	0.684	0.555	3.58441e-61	3	Clint1
Ppp4r3a	1.27524e-64	0.325973	0.306	0.149	4.1384e-60	3	Ppp4r3a
Tm9sf3	1.65996e-64	2.14631	0.884	0.836	5.38691e-60	3	Tm9sf3
Tmf1	1.40715e-63	3.5604	0.621	0.461	4.56647e-59	3	Tmf1
Cars	2.52719e-63	1.01709	0.478	0.314	8.20122e-59	3	Cars
Zfp131	3.89436e-63	1.84433	0.502	0.327	1.2638e-58	3	Zfp131
Flnb	1.82942e-62	0.795376	0.517	0.342	5.93682e-58	3	Flnb
Nsmce31	2.46583e-62	0.344682	0.341	0.176	8.00211e-58	3	Nsmce3
Ogfr	4.2637e-62	1.27225	0.651	0.503	1.38366e-57	3	Ogfr
Tbrg1	4.27574e-62	5.13582	0.908	0.89	1.38756e-57	3	Tbrg1
Zfr1	5.26501e-62	0.773604	0.727	0.565	1.7086e-57	3	Zfr
Kdm6a	7.00766e-62	0.315233	0.296	0.147	2.27413e-57	3	Kdm6a
Pacsin3	8.6728e-62	0.797326	0.294	0.147	2.8145e-57	3	Pacsin3
Suco	1.0343e-61	0.636609	0.368	0.206	3.35652e-57	3	Suco
Zmynd8	1.11843e-61	0.667615	0.507	0.335	3.62953e-57	3	Zmynd8
Zfp24	2.94708e-61	0.649089	0.368	0.206	9.56387e-57	3	Zfp24
Arl13b	9.52867e-61	1.07057	0.419	0.253	3.09224e-56	3	Arl13b
Ppp1r11	1.32466e-60	1.30767	0.715	0.584	4.29878e-56	3	Ppp1r11
Ctdspl	3.22028e-60	0.379322	0.327	0.172	1.04505e-55	3	Ctdspl
Tctex1d2	1.99066e-59	0.622772	0.471	0.3	6.46008e-55	3	Tctex1d2
Ascc31	2.71515e-59	0.543687	0.504	0.336	8.81121e-55	3	Ascc3
Taf13	3.31337e-59	1.30873	0.547	0.39	1.07526e-54	3	Taf13
2020-03-06	5.53524e-59	0.50319	0.345	0.186	1.7963e-54	3	2020-03-06
Spout1	6.23905e-59	0.395913	0.261	0.123	2.0247e-54	3	Spout1
Tet1	6.79056e-59	0.537691	0.279	0.138	2.20367e-54	3	Tet1
Taf7	8.35526e-59	1.37294	0.601	0.44	2.71145e-54	3	Taf7
Tmem165	2.79623e-58	2.24118	0.797	0.717	9.07431e-54	3	Tmem165
Trip11	2.97281e-58	4.05235	0.573	0.41	9.64736e-54	3	Trip11
Comt	3.9662e-58	27.2274	0.53	0.69	1.28711e-53	3	Comt
Sidt2	7.54885e-58	0.649971	0.41	0.245	2.44975e-53	3	Sidt2
Stard4	1.37157e-57	1.78483	0.332	0.182	4.45101e-53	3	Stard4
Jmy	1.79405e-57	0.660877	0.324	0.175	5.82206e-53	3	Jmy
Retreg2	2.68082e-57	0.269146	0.276	0.133	8.69978e-53	3	Retreg2
Tor1aip2	7.48019e-57	1.04584	0.615	0.453	2.42747e-52	3	Tor1aip2
Zbtb1	8.3544e-57	1.76882	0.397	0.242	2.71117e-52	3	Zbtb1
Crebrf	1.23747e-56	0.544728	0.272	0.135	4.01585e-52	3	Crebrf
Iqcb1	1.50839e-56	4.2308	0.292	0.148	4.89503e-52	3	Iqcb1
Bud31	2.81555e-56	0.504484	0.793	0.703	9.13704e-52	3	Bud31
Eif1a	3.31993e-56	1.915	0.771	0.683	1.07738e-51	3	Eif1a
Ppp4r3b	4.29855e-56	0.261601	0.372	0.206	1.39497e-51	3	Ppp4r3b
Zfp608	9.93317e-56	0.40114	0.324	0.174	3.22351e-51	3	Zfp608
Mapk6	1.01874e-55	0.361829	0.358	0.199	3.30602e-51	3	Mapk6
Tra2a	2.47381e-55	1.67088	0.839	0.72	8.028e-51	3	Tra2a
Deb1	4.77059e-55	3.1458	0.092	0.263	1.54815e-50	3	Deb1
Maged1	5.04065e-54	3.04386	0.961	0.912	1.63579e-49	3	Maged1
Ankrd17	5.8071e-54	1.14063	0.659	0.506	1.88452e-49	3	Ankrd17
Ppp1r15b	7.28128e-53	1.57557	0.406	0.252	2.36292e-48	3	Ppp1r15b
Gm26699	7.53425e-53	0.744986	0.62	0.466	2.44501e-48	3	Gm26699
Larp4	1.20903e-52	1.35309	0.421	0.263	3.92354e-48	3	Larp4
2010111I01Rik1	2.08648e-52	0.362662	0.404	0.238	6.77104e-48	3	2010111I01Rik
Pbdc1	3.19764e-52	2.32033	0.692	0.575	1.0377e-47	3	Pbdc1
Dot1l	4.49956e-52	0.482019	0.317	0.174	1.4602e-47	3	Dot1l
Armcx4	1.17411e-51	0.434846	0.332	0.186	3.81021e-47	3	Armcx4
Tulp4	1.39873e-51	1.67897	0.521	0.372	4.53915e-47	3	Tulp4
Dctn4	7.67774e-51	1.00414	0.482	0.316	2.49158e-46	3	Dctn4
Dut	1.16179e-50	6.05496	0.677	0.523	3.77024e-46	3	Dut
Chd2	4.56357e-50	0.667683	0.535	0.381	1.48097e-45	3	Chd2
Lrrc8c	5.35267e-50	0.574551	0.279	0.147	1.73705e-45	3	Lrrc8c
Usp36	5.94937e-50	0.646637	0.376	0.232	1.93069e-45	3	Usp36
Mbtd1	4.42585e-49	0.713783	0.491	0.336	1.43628e-44	3	Mbtd1
Setbp11	8.65255e-49	0.382785	0.367	0.215	2.80793e-44	3	Setbp1
Pcf11	9.47744e-49	0.838417	0.512	0.359	3.07562e-44	3	Pcf11
Ptp4a12	2.24347e-48	0.346148	0.801	0.714	7.2805e-44	3	Ptp4a1
Lztfl1	2.82083e-48	1.75249	0.582	0.439	9.15416e-44	3	Lztfl1
Tmem2451	3.57311e-48	2.01144	0.378	0.234	1.15955e-43	3	Tmem245
Morn2	3.97988e-48	0.305559	0.293	0.161	1.29155e-43	3	Morn2
Enah1	7.72464e-48	0.429509	0.565	0.403	2.5068e-43	3	Enah
Sclt1	1.39699e-47	2.34636	0.295	0.166	4.5335e-43	3	Sclt1
Cdk12	1.75359e-47	1.62659	0.591	0.44	5.69074e-43	3	Cdk12
Polr3d	2.04212e-47	1.50951	0.613	0.5	6.62708e-43	3	Polr3d
Pdrg1	4.39103e-47	3.21862	0.724	0.625	1.42498e-42	3	Pdrg1
Zfp395	4.61711e-47	0.424738	0.414	0.266	1.49834e-42	3	Zfp395
Sertad2	6.75324e-47	0.946138	0.533	0.384	2.19156e-42	3	Sertad2
Slc16a2	7.09815e-47	0.265831	0.258	0.132	2.30349e-42	3	Slc16a2
Mfsd14b1	7.55684e-47	0.363718	0.261	0.135	2.45235e-42	3	Mfsd14b
2810403A07Rik	1.10212e-46	0.805022	0.378	0.233	3.5766e-42	3	2810403A07Rik
Myc	1.74413e-46	2.44516	0.362	0.23	5.66005e-42	3	Myc
Rnaset2b	1.88105e-46	0.390627	0.458	0.32	6.10439e-42	3	Rnaset2b
Ubn2	1.97984e-46	0.879112	0.515	0.365	6.42498e-42	3	Ubn2
Twsg1	4.50033e-46	0.560128	0.382	0.235	1.46045e-41	3	Twsg1
Borcs8	5.1892e-46	0.740678	0.502	0.352	1.684e-41	3	Borcs8
Mark3	5.86432e-46	0.850049	0.391	0.248	1.90309e-41	3	Mark3
Arhgef1	7.69927e-46	0.819615	0.588	0.434	2.49857e-41	3	Arhgef1
Lpin2	1.77713e-45	0.545828	0.325	0.19	5.76714e-41	3	Lpin2
Cnot7	2.85202e-45	0.650272	0.499	0.345	9.25537e-41	3	Cnot7
Ier3ip1	3.00805e-45	2.2032	0.923	0.919	9.76173e-41	3	Ier3ip1
Tgfb2	3.71148e-45	1.89148	0.468	0.312	1.20445e-40	3	Tgfb2
Ogfod3	5.40259e-45	0.293223	0.313	0.177	1.75325e-40	3	Ogfod3
Lrrc8a	6.07087e-45	1.32654	0.367	0.227	1.97012e-40	3	Lrrc8a
Nbeal1	7.65334e-45	0.610459	0.478	0.323	2.48366e-40	3	Nbeal1
Washc1	1.21823e-44	0.265701	0.284	0.152	3.95339e-40	3	Washc1
Ube2s	5.06163e-44	3.18974	0.93	0.904	1.6426e-39	3	Ube2s
Pam16	7.33233e-44	0.264924	0.636	0.502	2.37949e-39	3	Pam16
Usp16	9.44241e-44	1.20132	0.537	0.405	3.06425e-39	3	Usp16
Zbtb11	1.8777e-43	0.452736	0.352	0.214	6.09352e-39	3	Zbtb11
Lpcat1	1.92396e-43	0.3492	0.361	0.225	6.24363e-39	3	Lpcat1
Tcp11l2	2.03412e-43	0.606876	0.339	0.203	6.60112e-39	3	Tcp11l2
Cdk5rap2	3.01607e-43	0.691488	0.295	0.168	9.78775e-39	3	Cdk5rap2
Ubn1	1.42964e-42	0.932198	0.611	0.472	4.63946e-38	3	Ubn1
Igsf3	2.17196e-42	2.02722	0.592	0.458	7.04845e-38	3	Igsf3
Ctdsp1	8.29674e-42	0.863139	0.595	0.461	2.69246e-37	3	Ctdsp1
Srpx1	1.03401e-41	1.17628	0.738	0.645	3.35556e-37	3	Srpx
Fam208b	2.17831e-41	0.670367	0.326	0.195	7.06906e-37	3	Fam208b
Acer3	3.60245e-41	0.536232	0.383	0.244	1.16907e-36	3	Acer3
Plxdc21	3.67866e-41	0.878662	0.134	0.278	1.1938e-36	3	Plxdc2
Arid4b	7.07872e-41	1.56373	0.657	0.517	2.29719e-36	3	Arid4b
Hint3	1.08785e-40	0.450619	0.333	0.204	3.53029e-36	3	Hint3
Insig1	2.84969e-40	11.0266	0.457	0.318	9.2478e-36	3	Insig1
Etf1	4.228e-40	1.99639	0.617	0.502	1.37207e-35	3	Etf1
Hsdl2	4.2351e-40	0.402373	0.288	0.166	1.37438e-35	3	Hsdl2
Qk	5.01681e-40	2.1031	0.633	0.506	1.62806e-35	3	Qk
Fnip1	6.2048e-40	0.512744	0.407	0.267	2.01358e-35	3	Fnip1
Bag31	6.45803e-40	0.748505	0.427	0.287	2.09576e-35	3	Bag3
Mindy2	7.99442e-40	0.30025	0.252	0.136	2.59435e-35	3	Mindy2
4932438A13Rik	1.00655e-39	0.405427	0.407	0.273	3.26645e-35	3	4932438A13Rik
Cfap36	1.35097e-39	0.975057	0.539	0.399	4.38418e-35	3	Cfap36
Stk19	1.6061e-39	0.607236	0.383	0.252	5.21212e-35	3	Stk19
Rere	4.35465e-39	0.404321	0.402	0.264	1.41317e-34	3	Rere
Ikbip1	5.73077e-39	0.728758	0.743	0.635	1.85975e-34	3	Ikbip
Rbp4	8.00231e-39	17.1337	0.335	0.203	2.59691e-34	3	Rbp4
Ptpn1	8.41636e-39	0.502097	0.434	0.3	2.73128e-34	3	Ptpn1
Zfp275	8.71014e-39	0.250664	0.276	0.157	2.82661e-34	3	Zfp275
Gtf2b	1.00406e-38	0.884845	0.506	0.371	3.25836e-34	3	Gtf2b
Zfp9481	1.30035e-38	1.39761	0.403	0.266	4.2199e-34	3	Zfp948
Ccnt1	3.85832e-38	0.536601	0.512	0.372	1.2521e-33	3	Ccnt1
Bdp1	4.75435e-38	0.863847	0.442	0.306	1.54288e-33	3	Bdp1
Sec24a	4.90357e-38	1.37552	0.432	0.306	1.59131e-33	3	Sec24a
Klf10	6.10248e-38	2.21408	0.399	0.269	1.98038e-33	3	Klf10
Slirp	9.47644e-38	2.37907	0.855	0.824	3.07529e-33	3	Slirp
Cdc73	1.03145e-37	0.354719	0.334	0.207	3.34727e-33	3	Cdc73
Mapk8	1.44265e-37	0.262239	0.392	0.257	4.68168e-33	3	Mapk8
Ezr	1.46102e-37	0.546515	0.334	0.206	4.74129e-33	3	Ezr
Matr3	1.56253e-37	1.46913	0.796	0.694	5.07071e-33	3	Matr3
Rbm39	1.6665e-37	2.33395	0.989	0.984	5.40813e-33	3	Rbm39
Ash1l	2.37988e-37	0.860976	0.677	0.552	7.72319e-33	3	Ash1l
Tle4	2.51761e-37	0.422012	0.321	0.195	8.17013e-33	3	Tle4
Erf	8.0346e-37	0.492396	0.43	0.296	2.60739e-32	3	Erf
Skil	8.86325e-37	15.6656	0.484	0.357	2.8763e-32	3	Skil
Map3k2	1.13386e-36	0.382171	0.315	0.192	3.67959e-32	3	Map3k2
Brd2	1.84772e-36	1.2619	0.728	0.612	5.99623e-32	3	Brd2
Tmem45a	1.90837e-36	0.42484	0.634	0.5	6.19305e-32	3	Tmem45a
Srsf5	2.61493e-36	1.80925	0.915	0.878	8.48597e-32	3	Srsf5
Braf	2.70067e-36	0.256193	0.262	0.149	8.76423e-32	3	Braf
Clcn51	3.94353e-36	0.454404	0.353	0.227	1.27975e-31	3	Clcn5
Scara3	5.7623e-36	8.1471	0.617	0.493	1.86998e-31	3	Scara3
Nktr1	6.97221e-36	0.282954	0.822	0.742	2.26262e-31	3	Nktr
Chpf2	8.26412e-36	0.689675	0.397	0.27	2.68187e-31	3	Chpf2
Bcl9	1.02595e-35	0.448233	0.32	0.2	3.32941e-31	3	Bcl9
Yme1l1	1.22088e-35	1.97734	0.637	0.514	3.96198e-31	3	Yme1l1
Mier11	1.22601e-35	0.724074	0.615	0.496	3.97863e-31	3	Mier1
Csde1	1.90511e-35	2.44573	0.818	0.733	6.18246e-31	3	Csde1
Supt6	5.64466e-35	0.762163	0.448	0.316	1.83181e-30	3	Supt6
Rlf	8.14721e-35	0.320333	0.357	0.231	2.64393e-30	3	Rlf
Helz	1.25098e-34	0.424262	0.49	0.355	4.05969e-30	3	Helz
Oser1	1.4433e-34	1.26605	0.582	0.466	4.68381e-30	3	Oser1
Pxdc1	1.45196e-34	16.816	0.384	0.513	4.7119e-30	3	Pxdc1
2020-03-07	1.46682e-34	0.467102	0.596	0.473	4.76013e-30	3	2020-03-07
Map1a	1.4979e-34	0.936332	0.272	0.163	4.861e-30	3	Map1a
Churc1	1.59821e-34	1.39093	0.75	0.661	5.18652e-30	3	Churc1
Pdk3	1.76796e-34	0.774571	0.407	0.279	5.73739e-30	3	Pdk3
Clu	2.89951e-34	46.2608	0.397	0.279	9.4095e-30	3	Clu
Farp11	3.38424e-34	0.394545	0.342	0.22	1.09826e-29	3	Farp1
Trip12	6.29485e-34	0.486533	0.55	0.421	2.04281e-29	3	Trip12
Pdxdc1	1.1647e-33	0.756584	0.532	0.406	3.77968e-29	3	Pdxdc1
Rbm33	1.20656e-33	0.313036	0.305	0.19	3.91554e-29	3	Rbm33
Kin	3.78419e-33	0.468752	0.363	0.242	1.22805e-28	3	Kin
Eif3j2	9.29542e-33	0.359666	0.301	0.187	3.01655e-28	3	Eif3j2
Pigp	9.6296e-33	0.26383	0.699	0.59	3.125e-28	3	Pigp
Ccdc186	1.03206e-32	0.777173	0.517	0.391	3.34923e-28	3	Ccdc186
Cdk13	1.71662e-32	0.473813	0.326	0.21	5.57079e-28	3	Cdk13
Pclaf	2.45688e-32	0.953192	0.3	0.179	7.97308e-28	3	Pclaf
Kcmf1	3.47008e-32	0.677139	0.381	0.265	1.12611e-27	3	Kcmf1
Fbxl72	4.05791e-32	0.304067	0.285	0.168	1.31687e-27	3	Fbxl7
Supt5	8.46674e-32	1.20812	0.588	0.482	2.74763e-27	3	Supt5
Tbc1d8b	8.97563e-32	0.296297	0.253	0.148	2.91277e-27	3	Tbc1d8b
Rnf11	9.20025e-32	1.12773	0.587	0.468	2.98566e-27	3	Rnf11
Senp2	1.61627e-31	0.440382	0.349	0.23	5.2451e-27	3	Senp2
Picalm	1.81182e-31	6.425	0.604	0.488	5.87971e-27	3	Picalm
Tm2d11	1.95253e-31	0.687501	0.749	0.655	6.33634e-27	3	Tm2d1
Uck2	2.04818e-31	0.404389	0.291	0.181	6.64676e-27	3	Uck2
Btbd71	2.96159e-31	0.293513	0.346	0.225	9.61095e-27	3	Btbd7
Jmjd6	3.76535e-31	1.20103	0.529	0.42	1.22193e-26	3	Jmjd6
Gnl3l	6.43145e-31	0.651113	0.265	0.16	2.08713e-26	3	Gnl3l
Crebbp	8.03124e-31	0.696125	0.604	0.495	2.6063e-26	3	Crebbp
Brd8	9.63969e-31	1.68176	0.626	0.508	3.12827e-26	3	Brd8
Hnrnpa01	1.2399e-30	0.421073	0.623	0.518	4.02372e-26	3	Hnrnpa0
Apmap	1.40347e-30	0.29386	0.301	0.189	4.55453e-26	3	Apmap
D10Wsu102e	1.67275e-30	1.03287	0.281	0.177	5.4284e-26	3	D10Wsu102e
Mon2	2.73271e-30	0.364368	0.337	0.222	8.86819e-26	3	Mon2
1810013L24Rik	2.88436e-30	0.305753	0.298	0.187	9.36034e-26	3	1810013L24Rik
Pak1ip1	3.13584e-30	0.407458	0.494	0.378	1.01764e-25	3	Pak1ip1
Rbm27	3.55838e-30	2.82744	0.497	0.385	1.15477e-25	3	Rbm27
Smndc1	4.13676e-30	0.526182	0.427	0.309	1.34246e-25	3	Smndc1
Asrgl1	4.72831e-30	0.582526	0.3	0.194	1.53443e-25	3	Asrgl1
Tmem39a	1.10435e-29	0.528113	0.556	0.443	3.58383e-25	3	Tmem39a
Tcaf1	2.39394e-29	0.525496	0.493	0.366	7.76881e-25	3	Tcaf1
Sppl2a	3.17572e-29	0.377011	0.487	0.371	1.03058e-24	3	Sppl2a
Tmem263	4.07395e-29	1.60376	0.717	0.64	1.32208e-24	3	Tmem263
Ube2d2a	7.15986e-29	0.58636	0.77	0.843	2.32352e-24	3	Ube2d2a
Nup153	7.45951e-29	0.323521	0.289	0.184	2.42076e-24	3	Nup153
Strbp1	1.33547e-28	0.328281	0.419	0.294	4.33387e-24	3	Strbp
Sbno1	1.54196e-28	0.280339	0.573	0.458	5.00396e-24	3	Sbno1
Chsy1	1.57099e-28	0.530515	0.385	0.276	5.09817e-24	3	Chsy1
Mdm2	1.65959e-28	2.39616	0.433	0.317	5.38571e-24	3	Mdm2
Adgra2	2.81539e-28	0.263524	0.398	0.277	9.1365e-24	3	Adgra2
Phf13	3.38597e-28	0.333075	0.252	0.154	1.09881e-23	3	Phf13
Cyth2	3.39401e-28	0.351625	0.533	0.417	1.10142e-23	3	Cyth2
Wdr70	4.30743e-28	0.697086	0.388	0.275	1.39785e-23	3	Wdr70
Arcn1	9.50304e-28	0.764532	0.688	0.615	3.08393e-23	3	Arcn1
Adipor1	9.8536e-28	0.936424	0.768	0.686	3.19769e-23	3	Adipor1
Ip6k2	1.09545e-27	0.449895	0.45	0.332	3.55495e-23	3	Ip6k2
Zfp2661	1.18701e-27	0.546601	0.438	0.319	3.85208e-23	3	Zfp266
Acot7	1.19175e-27	0.566919	0.391	0.278	3.86746e-23	3	Acot7
1810055G02Rik	1.24996e-27	0.308354	0.503	0.384	4.05636e-23	3	1810055G02Rik
Dyrk1a	1.4147e-27	0.297551	0.257	0.158	4.591e-23	3	Dyrk1a
Cggbp1	2.321e-27	2.70725	0.686	0.608	7.53212e-23	3	Cggbp1
Zcchc11	2.42119e-27	0.603804	0.517	0.4	7.85725e-23	3	Zcchc11
Lin7c	2.47083e-27	0.336874	0.389	0.274	8.01833e-23	3	Lin7c
Atg101	2.93495e-27	5.2536	0.466	0.347	9.52449e-23	3	Atg101
Tmem128	5.53079e-27	0.265117	0.473	0.35	1.79485e-22	3	Tmem128
Taok1	7.87031e-27	0.426847	0.445	0.33	2.55407e-22	3	Taok1
Polr1c	1.12994e-26	0.724805	0.603	0.495	3.66689e-22	3	Polr1c
Spsb2	1.16245e-26	0.672435	0.295	0.193	3.77238e-22	3	Spsb2
Cdc37l1	1.35363e-26	0.491441	0.321	0.215	4.39279e-22	3	Cdc37l1
Trim24	1.97502e-26	0.280693	0.277	0.176	6.40932e-22	3	Trim24
Ube2h	1.99902e-26	0.345954	0.398	0.286	6.48723e-22	3	Ube2h
Mt1	2.75259e-26	37.4419	0.569	0.462	8.93269e-22	3	Mt1
Rab33b	2.95573e-26	0.528571	0.312	0.208	9.59195e-22	3	Rab33b
Sec23ip	3.02388e-26	2.9394	0.389	0.279	9.81309e-22	3	Sec23ip
Gm10260	6.79541e-26	0.299314	0.347	0.238	2.20524e-21	3	Gm10260
Tpp2	8.80267e-26	0.380693	0.469	0.355	2.85664e-21	3	Tpp2
Ccdc59	8.86224e-26	1.82113	0.735	0.665	2.87598e-21	3	Ccdc59
Tsn	1.04614e-25	1.28687	0.834	0.773	3.39493e-21	3	Tsn
Ptpn11	1.0886e-25	0.66472	0.496	0.386	3.53272e-21	3	Ptpn11
Srsf10	1.33772e-25	0.916814	0.731	0.648	4.34116e-21	3	Srsf10
Gabarapl11	1.37583e-25	0.293288	0.369	0.262	4.46485e-21	3	Gabarapl1
Pfkl	2.19313e-25	0.278599	0.568	0.46	7.11716e-21	3	Pfkl
Prorsd1	2.50727e-25	0.905559	0.576	0.487	8.13661e-21	3	Prorsd1
Ubap2	3.67183e-25	0.525676	0.465	0.355	1.19158e-20	3	Ubap2
Rnf6	3.81106e-25	0.419125	0.406	0.303	1.23677e-20	3	Rnf6
N4bp2	5.07451e-25	0.419088	0.405	0.295	1.64678e-20	3	N4bp2
Copb11	5.42768e-25	1.06442	0.781	0.749	1.76139e-20	3	Copb1
Rab5a	6.24718e-25	1.57166	0.701	0.626	2.02733e-20	3	Rab5a
Usp47	8.29702e-25	0.385638	0.455	0.343	2.69255e-20	3	Usp47
Mpst	1.42894e-24	0.714084	0.473	0.367	4.6372e-20	3	Mpst
Prkca	1.58911e-24	0.426103	0.303	0.202	5.15698e-20	3	Prkca
Fasn	1.93466e-24	0.55851	0.351	0.245	6.27834e-20	3	Fasn
Hmbs	2.73572e-24	0.876741	0.298	0.412	8.87795e-20	3	Hmbs
Zc3h15	3.09006e-24	0.46065	0.8	0.76	1.00279e-19	3	Zc3h15
Zfp655	3.23448e-24	0.291621	0.294	0.196	1.04965e-19	3	Zfp655
Ppp1r101	3.52166e-24	0.750423	0.489	0.382	1.14285e-19	3	Ppp1r10
Tob2	4.66831e-24	0.869176	0.435	0.328	1.51496e-19	3	Tob2
Nynrin	5.45605e-24	0.290372	0.294	0.193	1.7706e-19	3	Nynrin
Zfp330	5.56606e-24	0.671136	0.563	0.466	1.8063e-19	3	Zfp330
Nacc2	6.86448e-24	0.319364	0.252	0.159	2.22766e-19	3	Nacc2
Khk	1.08823e-23	0.518757	0.34	0.237	3.53151e-19	3	Khk
Htatsf1	2.53123e-23	1.90906	0.57	0.491	8.21435e-19	3	Htatsf1
Zfp516	2.82493e-23	0.262609	0.306	0.208	9.16746e-19	3	Zfp516
Mplkip	4.41612e-23	0.675595	0.486	0.381	1.43312e-18	3	Mplkip
Copb2	6.96164e-23	1.02649	0.787	0.753	2.25919e-18	3	Copb2
Atrx	7.2862e-23	0.52994	0.795	0.72	2.36452e-18	3	Atrx
Hint2	7.49045e-23	0.49987	0.572	0.47	2.4308e-18	3	Hint2
Socs3	8.45934e-23	5.62124	0.516	0.401	2.74523e-18	3	Socs3
Ntan1	9.83786e-23	2.67753	0.754	0.686	3.19258e-18	3	Ntan1
Zzz3	1.13656e-22	0.464143	0.398	0.298	3.68835e-18	3	Zzz3
Cul7	1.26276e-22	0.343542	0.38	0.277	4.09789e-18	3	Cul7
Ppp6r3	1.39429e-22	0.351151	0.321	0.222	4.52473e-18	3	Ppp6r3
Zmym5	2.26199e-22	0.344794	0.41	0.301	7.3406e-18	3	Zmym5
Tox4	2.35638e-22	0.329323	0.424	0.317	7.64694e-18	3	Tox4
Cnot1	2.48258e-22	0.394472	0.423	0.315	8.05646e-18	3	Cnot1
Tbc1d10a	2.99969e-22	0.461971	0.394	0.293	9.73458e-18	3	Tbc1d10a
Atad2b	3.06126e-22	0.250068	0.276	0.183	9.93441e-18	3	Atad2b
Dido1	3.17608e-22	0.294157	0.335	0.238	1.0307e-17	3	Dido1
Wdr26	4.32543e-22	0.627685	0.528	0.422	1.40369e-17	3	Wdr26
Mob3c	4.75438e-22	0.571904	0.357	0.261	1.54289e-17	3	Mob3c
Zmiz1	6.12011e-22	0.25397	0.502	0.398	1.9861e-17	3	Zmiz1
Zfp593	7.62402e-22	0.468448	0.369	0.268	2.47415e-17	3	Zfp593
Pqbp1	7.68901e-22	0.56929	0.521	0.429	2.49524e-17	3	Pqbp1
Erc1	8.36622e-22	0.471563	0.376	0.277	2.715e-17	3	Erc1
Aldh7a1	9.35804e-22	0.474222	0.569	0.463	3.03687e-17	3	Aldh7a1
Yy1	1.21815e-21	0.35796	0.619	0.537	3.95314e-17	3	Yy1
Atl21	2.81331e-21	0.290835	0.305	0.211	9.12976e-17	3	Atl2
1810037I17Rik	3.63423e-21	0.933129	0.841	0.807	1.17938e-16	3	1810037I17Rik
Gba	4.47298e-21	0.324698	0.354	0.254	1.45157e-16	3	Gba
Mafg	4.51135e-21	0.309198	0.456	0.355	1.46402e-16	3	Mafg
Hdac1	5.11449e-21	1.11372	0.709	0.638	1.65976e-16	3	Hdac1
Senp5	5.59952e-21	0.28184	0.269	0.18	1.81716e-16	3	Senp5
Tor1aip11	6.29214e-21	0.511158	0.595	0.494	2.04192e-16	3	Tor1aip1
Phldb11	7.27359e-21	0.320697	0.337	0.242	2.36042e-16	3	Phldb1
Golga2	8.61053e-21	0.334299	0.364	0.271	2.79429e-16	3	Golga2
Snhg9	8.92723e-21	0.415003	0.342	0.247	2.89707e-16	3	Snhg9
Fndc3a	1.0617e-20	0.405054	0.468	0.369	3.44542e-16	3	Fndc3a
Gabpb1	1.68597e-20	0.416201	0.289	0.2	5.47131e-16	3	Gabpb1
Ubxn4	2.14964e-20	2.51064	0.789	0.738	6.97601e-16	3	Ubxn4
2310009B15Rik	2.25876e-20	0.26747	0.433	0.334	7.33012e-16	3	2310009B15Rik
Sox4	2.28906e-20	4.13774	0.657	0.578	7.42845e-16	3	Sox4
Smg1	2.30665e-20	0.30709	0.324	0.231	7.48556e-16	3	Smg1
1500011K16Rik	2.57299e-20	1.09145	0.445	0.354	8.34985e-16	3	1500011K16Rik
Tmem230	2.63555e-20	0.724217	0.527	0.433	8.55287e-16	3	Tmem230
Fuca1	3.56129e-20	0.931808	0.769	0.684	1.15571e-15	3	Fuca1
Cab39l	5.44516e-20	0.427837	0.315	0.226	1.76706e-15	3	Cab39l
Birc6	6.98032e-20	3.92957	0.586	0.495	2.26525e-15	3	Birc6
Gabpb2	8.13281e-20	0.427358	0.29	0.202	2.63926e-15	3	Gabpb2
Desi1	8.19587e-20	0.793846	0.382	0.288	2.65973e-15	3	Desi1
Lpp1	9.26701e-20	1.39932	0.607	0.507	3.00733e-15	3	Lpp
Pex3	1.00796e-19	0.504928	0.355	0.261	3.27102e-15	3	Pex3
Med13	1.06242e-19	0.326199	0.305	0.217	3.44777e-15	3	Med13
Gmfb	1.4737e-19	0.543144	0.522	0.428	4.78245e-15	3	Gmfb
Ube4b	1.52383e-19	0.341984	0.413	0.314	4.94513e-15	3	Ube4b
Cgrrf1	1.53909e-19	0.434235	0.29	0.202	4.99467e-15	3	Cgrrf1
Sec16a	1.58722e-19	0.308375	0.306	0.218	5.15085e-15	3	Sec16a
Epc1	1.98185e-19	0.294634	0.331	0.238	6.43149e-15	3	Epc1
Dlc1	2.61694e-19	0.617339	0.506	0.419	8.4925e-15	3	Dlc1
Efcab14	2.84018e-19	0.255834	0.416	0.314	9.21697e-15	3	Efcab14
Upf3a	2.95075e-19	0.538787	0.478	0.381	9.57578e-15	3	Upf3a
Tnrc6a	4.93692e-19	1.23507	0.645	0.562	1.60213e-14	3	Tnrc6a
Alkbh5	5.38079e-19	1.91048	0.541	0.443	1.74617e-14	3	Alkbh5
Dnajb2	6.04138e-19	0.347941	0.279	0.194	1.96055e-14	3	Dnajb2
Mphosph6	8.75615e-19	0.922196	0.508	0.43	2.84155e-14	3	Mphosph6
Eif4e	9.03022e-19	12.8859	0.776	0.72	2.93049e-14	3	Eif4e
Rapgef6	3.01327e-18	0.267361	0.355	0.262	9.77866e-14	3	Rapgef6
Srpk2	3.59448e-18	1.24361	0.576	0.493	1.16648e-13	3	Srpk2
Tcf7l1	4.37833e-18	0.250223	0.355	0.261	1.42085e-13	3	Tcf7l1
Sash11	5.62904e-18	0.72767	0.428	0.322	1.82674e-13	3	Sash1
Npat	6.26903e-18	0.340046	0.252	0.173	2.03443e-13	3	Npat
Ctdsp2	1.78791e-17	0.317968	0.537	0.449	5.80214e-13	3	Ctdsp2
Prpf4b	1.8375e-17	5.68881	0.687	0.622	5.96305e-13	3	Prpf4b
Kdelc1	1.88024e-17	0.263653	0.38	0.286	6.10174e-13	3	Kdelc1
Mycbp	2.35156e-17	0.954097	0.473	0.396	7.63128e-13	3	Mycbp
Tspyl1	3.69713e-17	0.485623	0.509	0.422	1.19979e-12	3	Tspyl1
Specc1l	3.7983e-17	0.278801	0.281	0.199	1.23262e-12	3	Specc1l
Pbxip11	4.85118e-17	0.755521	0.459	0.361	1.5743e-12	3	Pbxip1
Nsa2	5.46063e-17	4.0017	0.879	0.867	1.77208e-12	3	Nsa2
Nup50	6.64425e-17	0.401612	0.338	0.253	2.15619e-12	3	Nup50
Ube2j1	7.56657e-17	0.444661	0.451	0.366	2.4555e-12	3	Ube2j1
Stag2	9.01427e-17	0.357274	0.526	0.438	2.92531e-12	3	Stag2
Ltv11	1.28924e-16	0.487495	0.433	0.349	4.18384e-12	3	Ltv1
Epm2aip1	1.6335e-16	0.26273	0.29	0.209	5.30104e-12	3	Epm2aip1
Pcm11	2.27178e-16	0.600663	0.644	0.559	7.3724e-12	3	Pcm1
Zcrb1	2.27554e-16	0.606279	0.76	0.721	7.3846e-12	3	Zcrb1
Ripk1	2.39267e-16	0.493664	0.35	0.264	7.76469e-12	3	Ripk1
Zfp326	2.69488e-16	0.258833	0.493	0.408	8.74542e-12	3	Zfp326
Setd5	3.11552e-16	1.01888	0.686	0.627	1.01105e-11	3	Setd5
Smg6	3.62563e-16	0.271524	0.319	0.233	1.17659e-11	3	Smg6
Klhdc10	4.6256e-16	0.263689	0.271	0.192	1.5011e-11	3	Klhdc10
Marf1	4.7232e-16	0.564875	0.338	0.253	1.53277e-11	3	Marf1
Pabpc4	5.56726e-16	0.403724	0.569	0.489	1.80669e-11	3	Pabpc4
Zfx	9.47182e-16	0.384845	0.352	0.271	3.0738e-11	3	Zfx
Sptlc21	1.1366e-15	0.875951	0.412	0.33	3.68851e-11	3	Sptlc2
Sgms1	1.38229e-15	0.252072	0.327	0.245	4.4858e-11	3	Sgms1
Spg20	1.41634e-15	0.420862	0.454	0.375	4.59632e-11	3	Spg20
Gbf1	1.4312e-15	0.347676	0.436	0.358	4.64452e-11	3	Gbf1
Pafah1b1	1.51236e-15	1.95012	0.822	0.798	4.90792e-11	3	Pafah1b1
Chchd5	1.80902e-15	0.435871	0.501	0.414	5.87064e-11	3	Chchd5
Ccdc341	1.83131e-15	1.97322	0.677	0.587	5.94296e-11	3	Ccdc34
Aptx	2.37616e-15	0.270011	0.28	0.203	7.71111e-11	3	Aptx
Ilf3	2.39074e-15	0.438941	0.436	0.347	7.75842e-11	3	Ilf3
Pdzd8	3.33025e-15	0.356416	0.307	0.227	1.08073e-10	3	Pdzd8
Nf1	3.74726e-15	0.356777	0.326	0.243	1.21606e-10	3	Nf1
Esyt2	3.89041e-15	0.439443	0.333	0.253	1.26252e-10	3	Esyt2
Kank21	5.93577e-15	0.382996	0.207	0.29	1.92628e-10	3	Kank2
Entpd6	6.37319e-15	0.265677	0.289	0.21	2.06823e-10	3	Entpd6
Bptf	7.6774e-15	0.554764	0.606	0.525	2.49147e-10	3	Bptf
Gatad2a	1.04973e-14	0.360406	0.352	0.274	3.4066e-10	3	Gatad2a
Mtx1	1.30431e-14	0.927798	0.505	0.425	4.23275e-10	3	Mtx1
Topors	2.97629e-14	0.26501	0.578	0.519	9.65865e-10	3	Topors
Irak1bp1	4.29287e-14	0.400014	0.328	0.252	1.39312e-09	3	Irak1bp1
Irf2bp1	5.86889e-14	0.54106	0.283	0.212	1.90457e-09	3	Irf2bp1
Riok1	7.84247e-14	0.307488	0.364	0.287	2.54504e-09	3	Riok1
Pqlc1	9.69886e-14	0.917976	0.322	0.248	3.14747e-09	3	Pqlc1
Pkn2	9.81499e-14	0.831433	0.655	0.59	3.18516e-09	3	Pkn2
Clock	1.03516e-13	0.435408	0.305	0.232	3.35929e-09	3	Clock
Fmr1	1.45767e-13	1.36401	0.494	0.426	4.73043e-09	3	Fmr1
Oard1	1.53638e-13	0.273231	0.356	0.277	4.98585e-09	3	Oard1
B4galt3	1.5747e-13	0.25168	0.334	0.257	5.11023e-09	3	B4galt3
Hipk3	1.58228e-13	0.275178	0.257	0.186	5.13481e-09	3	Hipk3
Nipa2	2.08109e-13	1.19423	0.397	0.324	6.75354e-09	3	Nipa2
Chordc1	2.30511e-13	0.406069	0.376	0.298	7.48053e-09	3	Chordc1
Upf2	2.57687e-13	0.529285	0.527	0.453	8.36246e-09	3	Upf2
4933434E20Rik	3.8079e-13	0.446256	0.471	0.394	1.23574e-08	3	4933434E20Rik
Mcee	4.02149e-13	0.433414	0.466	0.392	1.30505e-08	3	Mcee
Pja1	4.7776e-13	3.39483	0.624	0.571	1.55043e-08	3	Pja1
Med31	4.81125e-13	0.399408	0.451	0.369	1.56135e-08	3	Med31
Smarcb1	5.90835e-13	1.05365	0.663	0.6	1.91738e-08	3	Smarcb1
Prdx5	6.37784e-13	0.452973	0.862	0.908	2.06974e-08	3	Prdx5
Kdm5c	7.2784e-13	0.260783	0.297	0.224	2.36199e-08	3	Kdm5c
Nsd1	7.35896e-13	0.380867	0.51	0.434	2.38813e-08	3	Nsd1
[truncated: 13,360 more rows]
